# Supplementary material for: Gene Expression Analysis of Forskolin Treated Basilar Papillae Identifies MicroRNA181a as a Mediator of Proliferation
Source: PLoS One. 2010 Jul 9;5(7):e11502. doi: 10.1371/journal.pone.0011502 (PMC2901389; doi:10.1371/journal.pone.0011502)
Supplement: Table S1 — Genes differentially expressed (p<0.05, fold-change >2) between control and forskolin treated basilar papillae after 24 hours in culture. (0.02 MB XLS) [file pone.0011502.s001.xls]

## Sheet: Sheet1
Probe Set ID	Gene Symbol	Gene Title	Up in F/C?	Fold change	Corrected p-value
Gga.12014.1.S1_at		Finished cDNA, clone ChEST582i7	Control	35.722	3.43055e-05
Gga.12240.1.S1_at	ACSBG1	acyl-CoA synthetase bubblegum family member 1	Control	8.18869	5.59586e-05
Gga.12814.1.S1_at	GAS2L3	Growth arrest-specific 2 like 3	Control	4.08555	5.59586e-05
Gga.12955.1.S1_at	RCJMB04_3p2	BCL2-antagonist/killer 1	Forskolin	2.6592	5.77882e-05
Gga.13036.1.S1_at	SORBS2	Sorbin and SH3 domain containing 2	Control	15.784	5.59586e-05
Gga.13386.1.S1_s_at	BAZ2B	bromodomain adjacent to zinc finger domain, 2B	Control	2.26167	5.77882e-05
Gga.15374.1.S1_at		Finished cDNA, clone ChEST879c9	Control	64.4817	6.20423e-05
Gga.15906.1.S1_at		Finished cDNA, clone ChEST289o9	Control	11.9759	5.77882e-05
Gga.15945.1.S1_at		Finished cDNA, clone ChEST134g18	Control	51.1163	5.59586e-05
Gga.16002.1.S1_at	ENOX1	ecto-NOX disulfide-thiol exchanger 1	Control	27.5152	5.77882e-05
Gga.16245.1.S1_at		Finished cDNA, clone ChEST155o10	Control	2.09793	5.70207e-05
Gga.16905.1.S1_at		Finished cDNA, clone ChEST169c4	Control	3.88374	5.59586e-05
Gga.17992.1.S1_at		Finished cDNA, clone ChEST117f8	Control	27.086	6.03743e-05
Gga.18649.1.S1_at		Finished cDNA, clone ChEST697d10	Forskolin	2.28364	5.77882e-05
Gga.19034.1.S1_at		Finished cDNA, clone ChEST906k15	Control	21.6364	5.81211e-05
Gga.2610.1.S1_at		Finished cDNA, clone ChEST130k18	Control	2.96164	5.77882e-05
Gga.2709.1.S1_at	AMPH	amphiphysin	Control	45.9736	6.87233e-05
Gga.2876.2.S1_x_at	VAV3	vav 3 oncogene	Control	8.58869	5.59586e-05
Gga.4196.1.S1_a_at	ABLIM2	actin binding LIM protein family, member 2	Control	2.79022	6.03743e-05
Gga.4196.2.S1_at	ABLIM2	actin binding LIM protein family, member 2	Control	2.65778	5.59586e-05
Gga.460.1.S1_at	LHCGR	luteinizing hormone/choriogonadotropin receptor	Forskolin	15.2286	5.59586e-05
Gga.4841.2.S1_a_at	LOC423610	Similar to KIAA0613 protein	Control	16.357	6.0583e-05
Gga.496.1.S1_at	RELN	reelin	Control	11.2111	6.89977e-05
Gga.6148.1.A1_at		Transcribed locus	Forskolin	5.39638	6.03743e-05
Gga.7508.2.S1_at	LOC428674	similar to p150 target of rapamycin (TOR)-scaffold protein containing WD-repeats	Control	3.48867	5.59586e-05
Gga.7527.1.S1_at	NUP35	nucleoporin 35kDa	Forskolin	2.53761	5.59586e-05
Gga.7566.1.S1_at	LOC424918	hypothetical LOC424918	Forskolin	4.3261	5.59586e-05
Gga.8884.1.S1_at		Finished cDNA, clone ChEST912f14	Forskolin	2.1151	5.77882e-05
Gga.9643.1.S1_at	ANXA13	annexin A13	Control	4.42511	5.77882e-05
Gga.9687.1.S1_at	LOC422721	similar to CDNA sequence BC035537	Control	13.59	5.81211e-05
Gga.9941.1.S1_s_at	THSD7A	thrombospondin, type I, domain containing 7A	Control	12.6768	5.77882e-05
Gga.9974.1.S1_at	PIGW	phosphatidylinositol glycan anchor biosynthesis, class W	Forskolin	2.09305	5.59586e-05
GgaAffx.13027.1.S1_s_at	RCJMB04_2p8	coronin, actin binding protein, 1C	Forskolin	2.11244	5.59586e-05
GgaAffx.1693.1.S1_at	STARD10	StAR-related lipid transfer (START) domain containing 10	Control	31.9003	5.77882e-05
GgaAffx.4176.3.S1_s_at	RAB36	RAB36, member RAS oncogene family	Control	19.819	5.77882e-05
GgaAffx.4233.1.S1_at	PLSCR5	phospholipid scramblase family, member 5	Control	33.3946	5.70207e-05
GgaAffx.4623.1.S1_at	LOC420482	hypothetical LOC420482	Control	49.8529	2.95155e-05
GgaAffx.7587.1.S1_s_at	TMC2	transmembrane channel-like 2	Control	65.8838	5.59586e-05
GgaAffx.8558.1.S1_s_at	SORBS2	sorbin and SH3 domain containing 2	Control	9.28608	5.70207e-05
