# Supplementary material for: Gene Expression Analysis of Forskolin Treated Basilar Papillae Identifies MicroRNA181a as a Mediator of Proliferation
Source: PLoS One. 2010 Jul 9;5(7):e11502. doi: 10.1371/journal.pone.0011502 (PMC2901389; doi:10.1371/journal.pone.0011502)
Supplement: Table S2 — Genes differentially expressed (p<0.05, fold-change >2) between control and forskolin treated basilar papillae after 48 hours in culture. (0.03 MB XLS) [file pone.0011502.s002.xls]

## Sheet: Sheet1
Probe Set ID	Gene Symbol	Gene Title	Up in F/C?	Fold change	Corrected p-value
Gga.10168.1.S1_at	SCN3B	sodium channel, voltage-gated, type III, beta	Control	3.47203	6.04e-06
Gga.10175.1.S1_at	SMPX	Small muscle protein, X-linked	Control	9.82497	1.84e-05
Gga.10865.1.S1_at		Finished cDNA, clone ChEST220b7	Control	60.6211	2.35e-05
Gga.11133.1.S1_s_at	C20orf11	chromosome 20 open reading frame 11	Forskolin	2.15853	1.92e-05
Gga.13027.1.S1_at	KCNH7	potassium voltage-gated channel, subfamily H (eag-related), member 7	Control	7.68405	2.87e-05
Gga.14119.1.S1_a_at		Finished cDNA, clone ChEST83b18	Control	8.2227	2.46e-05
Gga.15184.1.S1_at		Finished cDNA, clone ChEST843h5	Control	5.46252	3.35e-05
Gga.17459.1.S1_at		Finished cDNA, clone ChEST203k1	Forskolin	2.90354	1.79e-05
Gga.19194.1.S1_at		Finished cDNA, clone ChEST742g14	Control	6.44938	3.35e-05
Gga.19588.1.S1_at		Finished cDNA, clone ChEST617d16	Control	34.3085	1.79e-05
Gga.19984.1.S1_at	LOC417126	similar to beta-1,3-N-acetylglucosaminyltransferase bGnT-5; beta 1,3 N-acetyglucosaminyltransferase Lc3 synthase	Control	149.094	2.26e-05
Gga.2149.1.S1_s_at	B3GNT2	UDP-GlcNAc:betaGal beta-1,3-N-acetylglucosaminyltransferase 2	Forskolin	2.70844	1.57e-05
Gga.2709.1.S1_at	AMPH	amphiphysin	Control	43.4432	1.45e-05
Gga.2777.1.S1_at		Transcribed locus	Control	63.4198	1.41e-05
Gga.2786.1.S1_at	PCSK2	Proprotein convertase subtilisin/kexin type 2	Control	146.444	1.57e-05
Gga.4134.1.S2_at			Control	7.7166	1.41e-05
Gga.4340.1.S1_at	ODC1	ornithine decarboxylase 1	Forskolin	3.96748	2.26e-05
Gga.6162.1.S1_s_at	LOC423224 /// SPTBN5	similar to beta chain spectrin /// spectrin, beta, non-erythrocytic 5	Control	52.3227	3.35e-05
GgaAffx.10770.1.S1_s_at	LOC418738	similar to Family with sequence similarity 70, member B	Control	78.5489	1.79e-05
GgaAffx.10770.2.S1_at	LOC418738	similar to Family with sequence similarity 70, member B	Control	83.8171	1.92e-05
GgaAffx.11711.1.S1_s_at	SNAP91	synaptosomal-associated protein, 91kDa homolog (mouse)	Control	8.09629	3.35e-05
GgaAffx.4652.2.S1_s_at	LOC769505 /// LOC769630	similar to neuropeptide /// similar to TAF4 RNA polymerase II, TATA box binding protein (TBP)-associated factor, 135kDa	Forskolin	29.4483	1.99e-05
GgaAffx.5611.1.S1_at	CERKL	ceramide kinase-like	Control	9.27895	6.04e-06
GgaAffx.9830.1.S1_at	MPZL1	myelin protein zero-like 1	Forskolin	2.93459	1.92e-05
