# Supplementary material for: Gene Expression Analysis of Forskolin Treated Basilar Papillae Identifies MicroRNA181a as a Mediator of Proliferation
Source: PLoS One. 2010 Jul 9;5(7):e11502. doi: 10.1371/journal.pone.0011502 (PMC2901389; doi:10.1371/journal.pone.0011502)
Supplement: Table S3 — Genes differentially expressed (p<0.05, fold-change >2) between control and forskolin treated basilar papillae after 72 hours in culture. (0.52 MB XLS) [file pone.0011502.s003.xls]

## Sheet: Sheet1
Probe Set ID	Gene Symbol	Gene Title	Up in F/C?	Fold change	Corrected p-value
Gga.1714.1.S1_at	A2M	alpha-2-macroglobulin	Control	6.56478	0.000117
GgaAffx.13153.1.S1_at	AACS	acetoacetyl-CoA synthetase	Forskolin	2.6301	0.000601
GgaAffx.1857.1.S1_s_at	AACS	acetoacetyl-CoA synthetase	Forskolin	2.08028	0.00425913
Gga.1169.1.S1_at	AADACL2	Arylacetamide deacetylase-like 2	Control	14.4046	6.18e-05
Gga.1852.1.S1_at	AAK1	AP2 associated kinase 1	Forskolin	2.33413	0.00109635
Gga.16044.1.S1_at	ABCB7	ATP-binding cassette, sub-family B (MDR/TAP), member 7	Forskolin	2.01874	0.00264905
Gga.7787.1.S1_at	ABCC5	ATP-binding cassette, sub-family C (CFTR/MRP), member 5	Forskolin	2.32582	3.31e-05
Gga.18455.1.S1_at	ABCD3	ATP-binding cassette, sub-family D (ALD), member 3	Forskolin	4.86421	0.000307
GgaAffx.8504.2.S1_s_at	ABCF2	ATP-binding cassette, sub-family F (GCN20), member 2	Forskolin	2.13032	0.00348586
GgaAffx.12519.1.S1_at	ABHD13	abhydrolase domain containing 13	Forskolin	2.0685	0.00118585
Gga.14969.1.S1_at	ABHD7	Abhydrolase domain containing 7	Control	2.56305	0.000795
Gga.4196.1.S1_a_at	ABLIM2	actin binding LIM protein family, member 2	Control	2.66656	3.31e-05
Gga.4196.1.S1_at	ABLIM2	actin binding LIM protein family, member 2	Control	3.03599	3.32e-05
Gga.4196.2.S1_at	ABLIM2	actin binding LIM protein family, member 2	Control	2.19086	0.000523
Gga.6147.1.S1_at	ABLIM3	actin binding LIM protein family, member 3	Control	12.7776	0.000211
GgaAffx.11981.1.S1_s_at	ACADS	acyl-Coenzyme A dehydrogenase, C-2 to C-3 short chain	Forskolin	3.6912	6.18e-05
Gga.5262.3.S1_s_at	ACAT2	acetyl-Coenzyme A acetyltransferase 2 (acetoacetyl Coenzyme A thiolase)	Forskolin	2.00941	0.0013276
Gga.11946.1.S1_at	ACBD7	acyl-Coenzyme A binding domain containing 7	Control	6.0368	0.000968
Gga.17540.1.S1_at	ACOT9	acyl-CoA thioesterase 9	Control	2.97135	0.0032347
GgaAffx.9942.1.S1_at	ACOX3	acyl-Coenzyme A oxidase 3, pristanoyl	Forskolin	2.8413	0.000333
GgaAffx.9942.3.S1_s_at	ACOX3	acyl-Coenzyme A oxidase 3, pristanoyl	Forskolin	2.22474	0.000612
Gga.2689.1.S1_at	ACP1	acid phosphatase 1, soluble	Forskolin	2.85817	0.00098
Gga.12240.1.S1_at	ACSBG1	acyl-CoA synthetase bubblegum family member 1	Control	2.61086	0.003596
GgaAffx.4278.2.S1_s_at	ACSF2	acyl-CoA synthetase family member 2	Forskolin	2.59964	9.17e-05
GgaAffx.3253.1.S1_s_at	ACSL3	acyl-CoA synthetase long-chain family member 3	Control	2.01433	0.00406271
Gga.10601.1.S1_at	ACTBL2	actin, beta-like 2	Control	7.27002	0.000603
GgaAffx.5725.1.S1_s_at	ACTL6A	actin-like 6A	Forskolin	6.59573	0.000965
Gga.5464.1.S1_at	ACTR10	actin-related protein 10 homolog (S. cerevisiae)	Forskolin	4.30034	0.000124
GgaAffx.12954.1.S1_s_at	ACTR10	actin-related protein 10 homolog (S. cerevisiae)	Forskolin	2.52507	7.04e-05
Gga.8984.1.S1_at	ACTR3	ARP3 actin-related protein 3 homolog (yeast)	Forskolin	2.65406	0.00169257
GgaAffx.12633.1.S1_s_at	ACTR5	ARP5 actin-related protein 5 homolog (yeast)	Control	2.35251	0.000299
Gga.4483.1.S1_at	ACTR6	ARP6 actin-related protein 6 homolog (yeast)	Forskolin	2.44801	0.000923
GgaAffx.11865.1.S1_s_at	ACTR6	ARP6 actin-related protein 6 homolog (yeast)	Forskolin	3.34504	0.00275369
Gga.948.1.S1_at	ACZ	aczonin	Control	2.8916	0.00294247
Gga.7793.1.S1_s_at	ADAM17	ADAM metallopeptidase domain 17 (tumor necrosis factor, alpha, converting enzyme)	Forskolin	2.16799	0.00115313
Gga.6223.1.S1_at	ADAM33	ADAM metallopeptidase domain 33	Control	5.84465	0.00242514
GgaAffx.22150.1.S1_s_at	ADAMTS17	ADAM metallopeptidase with thrombospondin type 1 motif, 17	Forskolin	2.39591	0.00148316
GgaAffx.6011.2.S1_s_at	ADAMTS20	ADAM metallopeptidase with thrombospondin type 1 motif, 20	Control	3.13992	0.00535004
GgaAffx.10059.1.S1_at	ADAMTS5	ADAM metallopeptidase with thrombospondin type 1 motif, 5 (aggrecanase-2)	Forskolin	3.12077	0.00531151
Gga.11534.1.A1_at	ADCY7 /// LOC769333	adenylate cyclase 7 /// similar to Adenylate cyclase type 7 (Adenylate cyclase type VII) (ATP pyrophosphate-lyase 7) (Adenylyl cyclase 7)	Control	7.99827	0.00295209
Gga.11409.1.S1_at	ADCYAP1	adenylate cyclase activating polypeptide 1 (pituitary)	Control	17.5967	0.00170274
Gga.616.1.S1_s_at	ADCYAP1	adenylate cyclase activating polypeptide 1 (pituitary)	Control	46.3541	0.000468
Gga.16991.2.S1_a_at	ADHFE1	alcohol dehydrogenase, iron containing, 1	Forskolin	3.00158	0.000258
Gga.12006.1.S1_at	ADM	adrenomedullin	Control	2.70281	0.00485059
Gga.4135.2.S1_a_at	ADRM1	adhesion regulating molecule 1	Forskolin	2.01905	0.000266
Gga.17609.1.S1_s_at	AGA	aspartylglucosaminidase	Forskolin	2.99293	0.000469
GgaAffx.12577.1.S1_at	AGA	aspartylglucosaminidase	Forskolin	2.41571	0.000521
Gga.7841.1.S1_at	AGPAT2	1-acylglycerol-3-phosphate O-acyltransferase 2 (lysophosphatidic acid acyltransferase, beta)	Control	5.68266	0.000177
Gga.14784.1.S1_at	AGPAT6	1-acylglycerol-3-phosphate O-acyltransferase 6 (lysophosphatidic acid acyltransferase, zeta)	Forskolin	3.32804	4.78e-05
GgaAffx.2193.2.S1_s_at	AGPAT6	1-acylglycerol-3-phosphate O-acyltransferase 6 (lysophosphatidic acid acyltransferase, zeta)	Forskolin	2.25246	0.00389287
GgaAffx.22846.1.S1_s_at	AGPS	alkylglycerone phosphate synthase	Forskolin	2.00357	0.000413
GgaAffx.6839.1.S1_at	AGR3	anterior gradient homolog 3 (Xenopus laevis)	Control	2.89632	0.00706434
GgaAffx.24413.1.S1_s_at	AGXT2L2	alanine-glyoxylate aminotransferase 2-like 2	Forskolin	2.94844	0.00031
GgaAffx.25620.1.S1_s_at	AHCYL1	S-adenosylhomocysteine hydrolase-like 1	Control	2.26781	0.000307
GgaAffx.23623.1.S1_s_at	AHNAK2	AHNAK nucleoprotein 2	Control	4.37427	0.000886
GgaAffx.23623.2.S1_at	AHNAK2	AHNAK nucleoprotein 2	Control	6.38797	0.00116508
Gga.5612.1.S1_at	AK3L2	Adenylate kinase 3-like 2	Control	2.40298	0.000136
GgaAffx.3496.1.S1_at	AKAP1	A kinase (PRKA) anchor protein 1	Forskolin	2.21933	0.00370983
Gga.2992.1.S1_at	AKR1A1	aldo-keto reductase family 1, member A1 (aldehyde reductase)	Forskolin	3.12365	0.00019
Gga.2992.3.S1_at	AKR1A1	aldo-keto reductase family 1, member A1 (aldehyde reductase)	Forskolin	2.24527	0.000688
Gga.2992.3.S1_x_at	AKR1A1	aldo-keto reductase family 1, member A1 (aldehyde reductase)	Forskolin	2.25448	0.000447
GgaAffx.12303.1.S1_s_at	AKR1A1	aldo-keto reductase family 1, member A1 (aldehyde reductase)	Forskolin	3.40058	0.00016
Gga.9580.1.S1_at	AKR1B1 /// LOC425137 /// LOC772271	aldo-keto reductase family 1, member B1 (aldose reductase) /// similar to aldose reductase /// similar to similar to aldose reductase	Forskolin	3.20029	0.000299
Gga.12898.1.S1_at	AKT3	v-akt murine thymoma viral oncogene homolog 3 (protein kinase B, gamma)	Control	3.41932	0.000265
Gga.14490.1.S1_at	ALDH5A1	Aldehyde dehydrogenase 5 family, member A1 (succinate-semialdehyde dehydrogenase)	Forskolin	3.7445	4.25e-05
Gga.19278.1.S1_s_at	ALDH9A1	aldehyde dehydrogenase 9 family, member A1	Forskolin	2.04553	0.00564214
Gga.4934.1.S1_at	ALDH9A1	aldehyde dehydrogenase 9 family, member A1	Forskolin	2.0735	0.000209
GgaAffx.25875.1.S1_s_at	ALDH9A1	aldehyde dehydrogenase 9 family, member A1	Forskolin	2.53338	0.00120638
GgaAffx.21102.1.S1_s_at	ALDOB	aldolase B, fructose-bisphosphate	Control	4.25939	0.00544096
GgaAffx.10918.1.S1_at	ALG5	asparagine-linked glycosylation 5 homolog (S. cerevisiae, dolichyl-phosphate beta-glucosyltransferase)	Forskolin	2.82184	0.00131675
Gga.5345.2.S1_a_at	ALKBH2	alkB, alkylation repair homolog 2 (E. coli)	Forskolin	2.29368	0.000835
Gga.2709.1.S1_at	AMPH	amphiphysin	Control	25.6925	0.000136
Gga.19019.1.S1_s_at	AMY2A	amylase, alpha 2A; pancreatic	Control	5.331	0.000502
GgaAffx.12033.1.S1_s_at	ANAPC10	anaphase promoting complex subunit 10	Forskolin	2.0537	0.00462959
Gga.19115.1.S1_at	ANAPC13	Anaphase promoting complex subunit 13	Forskolin	3.63584	0.000566
Gga.17940.1.S1_at	ANAPC4	anaphase promoting complex subunit 4	Forskolin	2.09255	0.00253838
GgaAffx.12611.1.S1_at	ANGEL1	angel homolog 1 (Drosophila)	Forskolin	2.40632	3.54e-05
Gga.12111.1.S1_at	ANGPTL1	angiopoietin-like 1	Control	9.51872	0.00456708
GgaAffx.22381.3.S1_s_at	ANKK1	ankyrin repeat and kinase domain containing 1	Control	2.4267	0.00151194
Gga.9934.1.S1_s_at	ANKRD13A	ankyrin repeat domain 13A	Forskolin	2.32219	5.82e-05
Gga.11169.1.S1_a_at	ANKRD22	ankyrin repeat domain 22	Forskolin	8.4534	4.25e-05
Gga.14196.1.S1_at	ANKRD34A	Ankyrin repeat domain 34A	Control	4.0066	0.00496095
Gga.13005.1.S1_at	ANKS1B	Ankyrin repeat and sterile alpha motif domain containing 1B	Control	2.53316	0.0016788
GgaAffx.8400.1.A1_at	ANKS6	ankyrin repeat and sterile alpha motif domain containing 6	Forskolin	2.08986	0.00137608
Gga.927.1.S1_at	ANPEP	alanyl (membrane) aminopeptidase (aminopeptidase N, aminopeptidase M, microsomal aminopeptidase, CD13, p150)	Control	3.47929	0.00191223
GgaAffx.6884.1.S1_at	ANTXR2	anthrax toxin receptor 2	Control	11.9326	8.15e-05
GgaAffx.6885.1.S1_at	ANTXR2	anthrax toxin receptor 2	Control	7.22888	0.000341
Gga.4884.1.S1_at	ANXA1	annexin A1	Control	5.01928	9.86e-05
GgaAffx.2964.1.S1_s_at	AP4E1	adaptor-related protein complex 4, epsilon 1 subunit	Control	3.51136	5.98e-05
Gga.5973.1.S1_at	APCDD1L	adenomatosis polyposis coli down-regulated 1-like	Control	3.50317	0.0057807
GgaAffx.20833.1.S1_s_at	APEH	N-acylaminoacyl-peptide hydrolase	Forskolin	2.21851	0.000533
GgaAffx.11795.1.S1_s_at	APIP	APAF1 interacting protein	Forskolin	4.32489	0.001018
Gga.2856.1.S1_a_at	APITD1	apoptosis-inducing, TAF9-like domain 1	Forskolin	4.19516	0.0007
Gga.1609.1.S1_at	APOH	apolipoprotein H (beta-2-glycoprotein I)	Control	9.45575	0.000176
Gga.8375.2.S1_s_at	APOOL	apolipoprotein O-like	Forskolin	3.00679	0.000362
Gga.9755.1.S1_at	APPL2	Adaptor protein, phosphotyrosine interaction, PH domain and leucine zipper containing 2	Control	2.32045	0.00233462
GgaAffx.23051.1.S1_at	AQR	aquarius homolog (mouse)	Forskolin	2.07138	0.00176256
GgaAffx.6168.1.S1_s_at	AQR	aquarius homolog (mouse)	Forskolin	2.84476	0.00448681
Gga.9479.1.S1_at	ARF/CPS3	ADP-ribosylation factor	Forskolin	2.45008	5.33e-05
Gga.17279.1.S1_at	ARFGAP2	ADP-ribosylation factor GTPase activating protein 2	Control	2.00052	0.000785
Gga.10013.1.S1_at	ARHGAP10	Rho GTPase activating protein 10	Control	2.70237	4.58e-05
GgaAffx.7881.1.S1_s_at	ARHGAP15	Rho GTPase activating protein 15	Control	2.16692	0.00310433
GgaAffx.8903.1.S1_s_at	ARHGAP18	Rho GTPase activating protein 18	Control	2.44944	0.00100822
GgaAffx.10467.1.S1_s_at	ARHGEF10	Rho guanine nucleotide exchange factor (GEF) 10	Control	3.9493	0.000779
GgaAffx.12668.1.S1_s_at	ARID5B	AT rich interactive domain 5B (MRF1-like)	Control	3.92856	0.00217498
GgaAffx.12072.1.S1_at	ARL2BP	ADP-ribosylation factor-like 2 binding protein	Forskolin	2.17542	0.00408691
GgaAffx.11925.1.S1_s_at	ARL6IP1	ADP-ribosylation factor-like 6 interacting protein 1	Forskolin	2.55021	1.99e-06
Gga.7049.1.S1_a_at	ARMC7	armadillo repeat containing 7	Forskolin	2.20708	0.00328564
Gga.7842.1.S1_at	ARRDC2	Arrestin domain containing 2	Control	5.5442	0.000229
Gga.12672.1.S1_at	ASB12	ankyrin repeat and SOCS box-containing 12	Control	2.78332	0.00101087
Gga.10870.1.S1_a_at	ASB5	ankyrin repeat and SOCS box-containing 5	Control	2.98077	0.000427
GgaAffx.12575.1.S1_s_at	ASB9	ankyrin repeat and SOCS box-containing 9	Forskolin	4.29534	0.00132815
GgaAffx.24685.1.S1_at	ASCC3	activating signal cointegrator 1 complex subunit 3	Forskolin	2.13728	0.000108
GgaAffx.24685.1.S1_s_at	ASCC3	activating signal cointegrator 1 complex subunit 3	Forskolin	2.24917	0.00166794
Gga.14188.1.S1_at	ASMTL	acetylserotonin O-methyltransferase-like	Forskolin	2.0558	0.00016
Gga.11883.1.S1_a_at	ASPH	Aspartate beta-hydroxylase	Forskolin	2.5974	0.00044
Gga.11883.2.S1_at	ASPH	Aspartate beta-hydroxylase	Forskolin	2.49563	0.000226
Gga.11883.4.S1_a_at	ASPH	aspartate beta-hydroxylase	Forskolin	2.05282	0.00211701
Gga.2915.1.S1_at	ASPHD2	aspartate beta-hydroxylase domain containing 2	Control	2.65659	0.00023
Gga.10198.1.S1_s_at	ASXL3	additional sex combs like 3 (Drosophila)	Control	2.50535	0.00226553
Gga.1081.1.S1_at	ATAD1	ATPase family, AAA domain containing 1	Control	4.01063	0.000464
Gga.16792.1.S1_at	ATAD1	ATPase family, AAA domain containing 1	Forskolin	2.16347	0.000175
Gga.8240.1.S1_at	ATE1	Arginyltransferase 1	Forskolin	4.10816	4.4e-05
Gga.17638.1.S1_at	ATF3	activating transcription factor 3	Control	2.88244	0.000813
Gga.11356.1.S1_s_at	ATG12	ATG12 autophagy related 12 homolog (S. cerevisiae)	Forskolin	3.11548	0.000829
GgaAffx.12055.1.S1_at	ATG7	ATG7 autophagy related 7 homolog (S. cerevisiae)	Forskolin	3.1008	0.000521
Gga.8360.1.S1_at	ATOH8	Atonal homolog 8 (Drosophila)	Forskolin	5.9924	0.000101
GgaAffx.12270.1.S1_at	ATP13A4	ATPase type 13A4	Control	2.71662	0.00772834
Gga.3345.1.S1_at	ATP2B1	ATPase, Ca++ transporting, plasma membrane 1	Control	2.08724	0.00138455
GgaAffx.7345.3.S1_s_at	ATP2C1	ATPase, Ca++ transporting, type 2C, member 1	Forskolin	2.79973	0.000367
Gga.14857.1.S1_at	ATP5C1	ATP synthase, H+ transporting, mitochondrial F1 complex, gamma polypeptide 1	Control	2.53256	0.00161721
GgaAffx.13099.1.S1_at	ATP6V0A4	ATPase, H+ transporting, lysosomal V0 subunit a4	Control	6.9198	0.00543527
GgaAffx.8115.3.S1_s_at	ATP6V0A4	ATPase, H+ transporting, lysosomal V0 subunit a4	Control	6.25003	0.000168
Gga.4592.1.S1_at	ATP6V0B	ATPase, H+ transporting, lysosomal 21kDa, V0 subunit b	Forskolin	2.57538	0.000119
GgaAffx.10104.2.S1_s_at	ATP6V0D2	ATPase, H+ transporting, lysosomal 38kDa, V0 subunit D2	Control	19.6899	4.25e-05
GgaAffx.13227.1.S1_s_at	ATP6V0D2	ATPase, H+ transporting, lysosomal 38kDa, V0 subunit D2	Control	34.9597	5.31e-06
GgaAffx.10526.1.S1_at	ATP6V1C2	ATPase, H+ transporting, lysosomal 42kDa, V1 subunit C2	Control	3.38585	0.0038169
GgaAffx.8679.1.S1_s_at	ATP6V1H	ATPase, H+ transporting, lysosomal 50/57kDa, V1 subunit H	Forskolin	2.14141	0.00741754
GgaAffx.12267.1.S1_at	ATP9B	ATPase, class II, type 9B	Forskolin	3.32175	1.55e-05
GgaAffx.8019.1.S1_at	ATP9B	ATPase, class II, type 9B	Forskolin	3.40191	0.00226946
GgaAffx.26358.1.S1_at	ATPAF2	ATP synthase mitochondrial F1 complex assembly factor 2	Control	2.25138	0.0027651
Gga.9668.1.S1_s_at	ATRX	alpha thalassemia/mental retardation syndrome X-linked	Forskolin	2.89001	0.000123
GgaAffx.9023.1.S1_at	ATXN10	ataxin 10	Forskolin	2.58852	0.00162604
Gga.9936.1.S1_at	AURKA	Aurora kinase A	Forskolin	6.81848	0.000974
Gga.8363.1.S1_at	AXIN2	axin 2 (conductin, axil)	Control	2.08641	0.00625619
Gga.8363.1.S2_at	AXIN2	Axin 2 (conductin, axil)	Control	2.08857	0.00154411
Gga.16935.1.S1_at	AYTL2	acyltransferase like 2	Control	3.52578	0.000163
GgaAffx.8398.1.S1_s_at	AYTL2	acyltransferase like 2	Control	2.24432	0.000107
Gga.3693.1.A1_at	B-G /// LOC425214 /// LOC768349 /// LOC770029 /// LOC770163	MHC B-G antigen /// hypothetical LOC425214 /// similar to V-region-like B-G antigen /// similar to B-G antigen	Forskolin	2.88636	0.00642188
GgaAffx.10169.1.S1_at	B3GAT2	beta-1,3-glucuronyltransferase 2 (glucuronosyltransferase S)	Forskolin	2.3015	0.000439
Gga.2149.1.S1_s_at	B3GNT2	UDP-GlcNAc:betaGal beta-1,3-N-acetylglucosaminyltransferase 2	Forskolin	2.13999	8.53e-05
Gga.13310.1.S1_at	B4GALNT3	beta-1,4-N-acetyl-galactosaminyl transferase 3	Control	4.77428	0.00536324
Gga.7353.1.S1_at	B4GALT3	UDP-Gal:betaGlcNAc beta 1,4- galactosyltransferase, polypeptide 3	Forskolin	2.47722	0.000498
Gga.13932.1.S1_s_at	BACH1	BTB and CNC homology 1, basic leucine zipper transcription factor 1	Control	2.3715	0.00715067
GgaAffx.24782.1.S1_at	BACH1	BTB and CNC homology 1, basic leucine zipper transcription factor 1	Control	2.54715	0.00481779
Gga.4581.2.S1_at	BAG2	BCL2-associated athanogene 2	Control	2.43848	0.000406
Gga.6306.1.S1_at	BAMBI	BMP and activin membrane-bound inhibitor homolog (Xenopus laevis)	Forskolin	3.1233	0.000561
Gga.10787.1.S1_at	BATF3	basic leucine zipper transcription factor, ATF-like 3	Control	2.39465	0.00150546
Gga.13324.1.S1_at	BBS12	Bardet-Biedl syndrome 12	Forskolin	3.4778	0.00187714
Gga.12868.1.S1_at	BCCIP	BRCA2 and CDKN1A interacting protein	Forskolin	2.21916	0.000471
Gga.9682.1.S1_at	BCLAF1	BCL2-associated transcription factor 1	Forskolin	3.33716	0.000917
Gga.2925.1.S1_at	BDH2	3-hydroxybutyrate dehydrogenase, type 2	Forskolin	2.1695	0.000111
Gga.12161.1.S1_at	BEAN	brain expressed, associated with Nedd4	Control	2.59989	0.0048862
Gga.11665.1.S1_at	BHLHB2	Basic helix-loop-helix domain containing, class B, 2	Control	13.118	0.000513
Gga.11665.1.S1_s_at	BHLHB2	basic helix-loop-helix domain containing, class B, 2	Control	16.259	0.000603
Gga.15700.1.S1_at	BHLHB2	Basic helix-loop-helix domain containing, class B, 2	Control	4.08685	0.00202994
GgaAffx.11745.1.S1_s_at	BIN1	bridging integrator 1	Control	4.21082	0.000464
Gga.3129.1.S1_a_at	BIVM	basic, immunoglobulin-like variable motif containing	Forskolin	3.13032	4.97e-05
Gga.13336.3.S1_a_at	BLB1 /// BLB2	MHC class II beta chain /// MHC class II antigen B-F minor heavy chain	Control	8.58723	0.000627
Gga.13336.3.S1_x_at	BLB1 /// BLB2	MHC class II beta chain /// MHC class II antigen B-F minor heavy chain	Control	3.49221	0.00102041
Gga.13336.5.S1_x_at	BLB1 /// BLB2	MHC class II beta chain /// MHC class II antigen B-F minor heavy chain	Control	6.46326	0.00067
Gga.3738.1.S1_at	BLNK	B-cell linker	Control	6.636	0.00114423
Gga.12638.1.S1_at	BNIP1 /// LOC771449	BCL2/adenovirus E1B 19kDa interacting protein 1 /// similar to BCL2/adenovirus E1B 19kDa interacting protein 1	Forskolin	2.42404	0.00146821
GgaAffx.11837.1.S1_s_at	BNIP3L	BCL2/adenovirus E1B 19kDa interacting protein 3-like	Control	2.03576	0.000355
Gga.7901.1.S1_at	BOC	Boc homolog (mouse)	Control	3.70787	0.000498
Gga.7186.2.S1_a_at	BPNT1	3'(2'), 5'-bisphosphate nucleotidase 1	Forskolin	2.04211	0.000393
Gga.4493.1.S2_at	BRCA1	breast cancer 1, early onset	Forskolin	4.36034	0.00319477
Gga.7155.1.S1_at	BRCC3	BRCA1/BRCA2-containing complex, subunit 3	Forskolin	2.07168	0.000382
GgaAffx.9060.2.S1_s_at	BRD8	bromodomain containing 8	Forskolin	2.05998	0.00212465
Gga.9237.1.S1_s_at	BRE	brain and reproductive organ-expressed (TNFRSF1A modulator)	Forskolin	2.06009	0.00291588
GgaAffx.11477.1.S1_at	BRE	brain and reproductive organ-expressed (TNFRSF1A modulator)	Forskolin	2.56067	0.000402
Gga.6203.2.S1_a_at	BTBD11	BTB (POZ) domain containing 11	Control	2.43312	0.0038165
GgaAffx.13017.1.S1_at	BTBD14A	BTB (POZ) domain containing 14A	Control	2.83717	0.00213933
Gga.17290.1.S1_at	BTBD3	BTB (POZ) domain containing 3	Control	3.47496	7.3e-05
Gga.3373.2.S1_a_at	BVES /// POPDC3	popeye domain containing 3 /// blood vessel epicardial substance	Control	14.0748	0.000223
GgaAffx.22861.1.S1_s_at	BZRAP1	benzodiazapine receptor (peripheral) associated protein 1	Forskolin	2.46983	5.08e-05
Gga.3074.1.S1_a_at	C-16	galectin CG-16	Control	3.76546	0.000612
GgaAffx.12433.1.S1_at	C10orf119	chromosome 10 open reading frame 119	Forskolin	3.79096	0.000759
GgaAffx.11458.1.S1_at	C10orf46	chromosome 10 open reading frame 46	Forskolin	2.89236	4.25e-05
Gga.10349.1.S1_at	C11orf70	chromosome 11 open reading frame 70	Control	3.4553	0.00483023
GgaAffx.23478.1.S1_at	C12orf29	chromosome 12 open reading frame 29	Forskolin	6.45002	0.000178
Gga.1842.1.S1_at	C12orf31	Chromosome 12 open reading frame 31	Forskolin	2.55098	0.000616
Gga.8936.1.S1_at	C12orf4	chromosome 12 open reading frame 4	Forskolin	3.30788	8.34e-06
GgaAffx.13130.1.S1_at	C13orf1	chromosome 13 open reading frame 1	Forskolin	4.82269	0.00016
GgaAffx.13130.1.S1_s_at	C13orf1	chromosome 13 open reading frame 1	Forskolin	4.52253	5.44e-06
Gga.2029.1.S1_at	C13orf34	chromosome 13 open reading frame 34	Forskolin	3.83567	0.00126216
Gga.12956.1.S1_s_at	C14orf129	chromosome 14 open reading frame 129	Forskolin	2.21409	0.000406
GgaAffx.11561.1.S1_at	C14orf129	chromosome 14 open reading frame 129	Forskolin	2.09945	0.000462
Gga.19511.1.S1_at	C14orf143	chromosome 14 open reading frame 143	Forskolin	8.79279	6.47e-06
Gga.1684.1.S1_at	C14orf149	chromosome 14 open reading frame 149	Control	3.1081	8.91e-05
Gga.12562.1.S1_at	C14orf153	chromosome 14 open reading frame 153	Forskolin	4.1781	4.71e-05
Gga.19797.1.S1_at	C14orf32	Chromosome 14 open reading frame 32	Control	2.14129	0.000444
Gga.16585.1.S1_at	C15orf41	chromosome 15 open reading frame 41	Forskolin	2.93292	0.0013302
GgaAffx.4004.2.S1_s_at	C16orf45	chromosome 16 open reading frame 45	Control	2.19798	0.00202481
Gga.7372.1.S1_s_at	C16orf63	chromosome 16 open reading frame 63	Forskolin	2.90193	1.28e-05
GgaAffx.2017.1.S1_s_at	C16orf70	chromosome 16 open reading frame 70	Control	3.35746	0.00179014
GgaAffx.12728.1.S1_at	C17orf63	chromosome 17 open reading frame 63	Forskolin	2.34072	0.000195
Gga.4640.1.S1_at	C19orf6	chromosome 19 open reading frame 6	Control	2.64717	0.00130389
Gga.7961.2.S1_a_at	C1orf128	chromosome 1 open reading frame 128	Control	2.12094	7.04e-05
Gga.5908.1.S1_at	C1orf181	chromosome 1 open reading frame 181	Forskolin	2.26211	0.00175741
GgaAffx.3180.1.S1_s_at	C1orf27	chromosome 1 open reading frame 27	Forskolin	2.12818	0.00163842
Gga.8161.1.S1_s_at	C1orf57	chromosome 1 open reading frame 57	Forskolin	3.44727	0.000238
GgaAffx.11872.1.S1_at	C1orf57	chromosome 1 open reading frame 57	Forskolin	2.50461	0.00133912
Gga.1135.1.S1_at	C20orf111	chromosome 20 open reading frame 111	Control	3.84051	2.68e-05
Gga.9955.1.S1_at	C20orf20	Chromosome 20 open reading frame 20	Forskolin	2.13995	9.86e-05
GgaAffx.11494.1.S1_s_at	C20orf24	chromosome 20 open reading frame 24	Forskolin	2.01367	9.3e-05
GgaAffx.12936.1.S1_s_at	C20orf3	chromosome 20 open reading frame 3	Forskolin	2.32925	4.25e-05
GgaAffx.12727.1.S1_s_at	C20orf4	chromosome 20 open reading frame 4	Forskolin	2.75339	0.000353
Gga.8407.1.S1_s_at	C20orf42	chromosome 20 open reading frame 42	Forskolin	2.26208	0.00214123
Gga.12965.1.S1_s_at	C21orf45	chromosome 21 open reading frame 45	Forskolin	2.0233	0.000848
GgaAffx.8002.1.S1_at	C22orf28	chromosome 22 open reading frame 28	Forskolin	2.76071	0.00331247
GgaAffx.5501.1.S1_at	C2orf13	chromosome 2 open reading frame 13	Forskolin	2.21333	4.78e-05
Gga.1246.1.S1_at	C3orf37	chromosome 3 open reading frame 37	Forskolin	2.80207	4.13e-07
Gga.16103.1.S1_at	C3orf59	chromosome 3 open reading frame 59	Forskolin	3.3341	0.000134
GgaAffx.12934.1.S1_at	C4orf20	chromosome 4 open reading frame 20	Forskolin	3.21582	9.37e-05
Gga.9327.2.S1_a_at	C4orf34	chromosome 4 open reading frame 34	Control	2.81767	0.000616
Gga.14039.1.S1_at	C5orf25	chromosome 5 open reading frame 25	Forskolin	2.00781	0.00219398
Gga.11661.1.S1_at	C5orf28	chromosome 5 open reading frame 28	Forskolin	3.93831	0.00178691
Gga.9770.2.S1_a_at	C5orf3	chromosome 5 open reading frame 3	Forskolin	2.18709	0.000166
Gga.9770.3.S1_a_at	C5orf3	chromosome 5 open reading frame 3	Forskolin	2.20419	0.000275
Gga.6235.1.S1_at	C6orf115	chromosome 6 open reading frame 115	Forskolin	3.44138	0.000138
Gga.8036.1.S1_s_at	C6orf154	chromosome 6 open reading frame 154	Control	2.52098	0.000343
Gga.15784.2.S1_a_at	C6orf186	chromosome 6 open reading frame 186	Control	4.78487	0.000369
Gga.13533.1.S1_at	C6orf32	chromosome 6 open reading frame 32	Forskolin	4.37904	0.00492223
Gga.7808.1.S1_at	C7orf24	chromosome 7 open reading frame 24	Forskolin	2.16843	0.000217
Gga.10610.1.S1_s_at	C7orf25	chromosome 7 open reading frame 25	Forskolin	2.54413	0.00338871
Gga.11392.1.S1_at	C7orf25	chromosome 7 open reading frame 25	Forskolin	2.17363	0.00174366
Gga.12499.1.S1_at	C7orf50	Chromosome 7 open reading frame 50	Forskolin	2.88901	0.000158
Gga.12319.1.S1_at	C8G	Complement component 8, gamma polypeptide	Control	2.15879	0.00130058
Gga.6277.1.S1_at	C8orf4	Chromosome 8 open reading frame 4	Forskolin	5.07869	0.00326928
Gga.8064.1.S1_at	C9orf150	Chromosome 9 open reading frame 150	Control	2.18638	0.00496095
Gga.7396.1.S1_at	C9orf167	Chromosome 9 open reading frame 167	Forskolin	2.70613	0.00157156
GgaAffx.22652.1.S1_at	C9orf167	chromosome 9 open reading frame 167	Forskolin	4.85781	0.000406
Gga.7673.1.S1_at	C9orf18	chromosome 9 open reading frame 18	Control	2.14072	0.00624398
GgaAffx.24122.1.S1_s_at	C9orf4	chromosome 9 open reading frame 4	Control	5.72701	0.000145
Gga.6358.1.S1_at	C9orf61	chromosome 9 open reading frame 61	Forskolin	2.57849	0.000609
Gga.1774.1.S1_at	C9orf82	chromosome 9 open reading frame 82	Forskolin	2.35607	0.00609856
GgaAffx.25710.1.S1_at	CA10	carbonic anhydrase X	Control	4.02871	0.00425913
Gga.3986.2.S1_a_at	CA2	carbonic anhydrase II	Control	2.35074	0.00022
Gga.4317.1.S1_a_at	CACNA1B	calcium channel, voltage-dependent, N type, alpha 1B subunit	Control	3.26586	0.000977
Gga.530.1.S1_at	CACNA1D	calcium channel, voltage-dependent, L type, alpha 1D subunit	Control	44.1773	6.08e-05
GgaAffx.21763.1.S1_s_at	CACNB4	calcium channel, voltage-dependent, beta 4 subunit	Control	2.37346	0.0013429
Gga.8047.1.S1_at	CACNG7	calcium channel, voltage-dependent, gamma subunit 7	Control	2.83137	0.00536154
Gga.5291.1.S1_at	CADM1	cell adhesion molecule 1	Forskolin	2.43217	0.000163
Gga.10186.1.S1_at	CADM2	cell adhesion molecule 2	Control	6.28106	0.000877
Gga.3286.1.S1_at	CALB1	calbindin 1, 28kDa	Forskolin	4.37863	0.00203869
Gga.4978.3.S1_a_at	CALB2	calbindin 2, 29kDa (calretinin)	Forskolin	4.18826	0.00507574
Gga.6988.1.S1_at	CALML4	calmodulin-like 4	Control	4.69824	0.000223
GgaAffx.1062.1.S1_at	CAMKK1	calcium/calmodulin-dependent protein kinase kinase 1, alpha	Control	3.78345	0.00456708
GgaAffx.1062.3.S1_s_at	CAMKK1	calcium/calmodulin-dependent protein kinase kinase 1, alpha	Control	2.99603	0.000526
Gga.13131.1.S1_at	CAPRIN2	Caprin family member 2	Forskolin	2.1717	0.000212
GgaAffx.24056.1.S1_s_at	CAPRIN2	caprin family member 2	Forskolin	3.2764	0.000138
Gga.12002.1.S1_a_at	CAPSL	calcyphosine-like	Forskolin	2.43308	0.0032317
Gga.2783.1.S1_at	CAPZA1	capping protein (actin filament) muscle Z-line, alpha 1	Forskolin	2.28993	0.000277
GgaAffx.11794.1.S1_s_at	CAPZA1	capping protein (actin filament) muscle Z-line, alpha 1	Forskolin	4.75539	0.00533402
Gga.3338.1.S1_at	CAPZA2	capping protein (actin filament) muscle Z-line, alpha 2	Forskolin	2.58964	9.55e-05
GgaAffx.4562.1.S1_at	CARHSP1	calcium regulated heat stable protein 1, 24kDa	Control	2.05633	0.000815
Gga.7689.2.S1_at	CASK	calcium/calmodulin-dependent serine protein kinase (MAGUK family)	Forskolin	2.14075	0.00544213
GgaAffx.4848.1.S1_s_at	CBLN4	cerebellin 4 precursor	Forskolin	5.84867	0.000418
Gga.9673.1.S1_at	CBR4	Carbonyl reductase 4	Forskolin	2.1819	0.00311191
Gga.4062.1.S1_at	CBX3	chromobox homolog 3 (HP1 gamma homolog, Drosophila)	Forskolin	2.08418	0.000664
Gga.9403.1.S1_a_at	CCDC109B	coiled-coil domain containing 109B	Control	6.08422	0.0013276
Gga.18596.1.S1_at	CCDC125	coiled-coil domain containing 125	Forskolin	2.81792	0.00228236
GgaAffx.4897.1.S1_at	CCDC139	coiled-coil domain containing 139	Forskolin	3.39504	0.0002
GgaAffx.7458.1.S1_at	CCDC14	coiled-coil domain containing 14	Forskolin	2.17203	0.00369843
Gga.10823.1.S1_s_at	CCDC18	coiled-coil domain containing 18	Forskolin	2.67448	0.000824
Gga.7802.1.S1_at	CCDC28A	coiled-coil domain containing 28A	Forskolin	2.20478	0.00418106
GgaAffx.20625.1.S1_s_at	CCDC28A	coiled-coil domain containing 28A	Forskolin	2.59982	0.000121
Gga.15336.1.S1_s_at	CCDC34	coiled-coil domain containing 34	Forskolin	2.03741	0.00264113
Gga.11990.1.S1_at	CCDC49	coiled-coil domain containing 49	Forskolin	2.05787	6.23e-05
Gga.14991.1.S1_at	CCDC51	coiled-coil domain containing 51	Forskolin	2.67441	0.000181
Gga.14991.2.S1_a_at	CCDC51	coiled-coil domain containing 51	Forskolin	2.38142	0.000913
GgaAffx.20524.1.S1_s_at	CCDC53	Coiled-coil domain containing 53	Forskolin	2.1685	0.000793
GgaAffx.1782.1.S1_at	CCDC57	coiled-coil domain containing 57	Control	2.79028	0.00105435
GgaAffx.23391.1.S1_at	CCDC59	coiled-coil domain containing 59	Forskolin	3.23106	0.00017
Gga.17065.1.S1_at	CCDC66	Coiled-coil domain containing 66	Forskolin	2.02443	0.00139686
GgaAffx.21623.1.S1_at	CCDC72	Coiled-coil domain containing 72	Control	15.4109	1.9e-05
Gga.12222.3.S1_a_at	CCDC75	coiled-coil domain containing 75	Forskolin	3.48946	3.34e-05
Gga.14884.1.S1_s_at	CCDC88A	coiled-coil domain containing 88A	Control	2.89044	0.00411387
GgaAffx.5084.3.S1_s_at	CCDC88A	coiled-coil domain containing 88A	Control	2.26534	0.0032808
Gga.17938.1.S1_at	CCDC91	coiled-coil domain containing 91	Forskolin	3.15381	0.000155
GgaAffx.25764.1.S1_at	CCDC92	coiled-coil domain containing 92	Control	3.16042	0.000858
GgaAffx.21834.1.S1_s_at	CCK	cholecystokinin	Control	15.6568	0.00108348
Gga.3146.1.S1_at	CCNB2	cyclin B2	Forskolin	4.48618	0.000589
Gga.11839.1.S1_s_at	CCNH	cyclin H	Forskolin	2.14485	0.00643631
Gga.2188.1.S1_at	CCNI	Cyclin I	Control	3.00328	4.54e-06
Gga.2188.1.S1_s_at	CCNI	cyclin I	Control	4.20908	3.47e-05
GgaAffx.23570.1.S1_at	CCNI	cyclin I	Control	3.43832	0.000389
GgaAffx.23570.1.S1_s_at	CCNI	cyclin I	Control	3.30592	0.000175
Gga.20033.1.S1_at	CCNL1	cyclin L1	Control	2.11004	0.00717678
Gga.539.1.S1_at	CD247	CD247 molecule	Control	7.70981	7.87e-05
Gga.7614.2.S1_a_at	CD276	CD276 molecule	Forskolin	7.42477	0.000145
Gga.13583.1.S1_at	CD36	CD36 molecule (thrombospondin receptor)	Control	10.1335	2.73e-05
GgaAffx.11849.1.S1_s_at	CD36	CD36 molecule (thrombospondin receptor)	Control	3.444	0.00377769
Gga.19452.1.S1_at	CD44	CD44 molecule (Indian blood group)	Control	11.5019	0.000278
Gga.3572.1.S1_at	CD44	CD44 molecule (Indian blood group)	Control	9.21462	0.000154
Gga.3572.1.S2_at	CD44	CD44 molecule (Indian blood group)	Control	18.6554	1.4e-05
Gga.3572.1.S2_s_at	CD44	CD44 molecule (Indian blood group)	Control	14.0163	0.000634
Gga.4414.3.S1_a_at	CD74	CD74 molecule, major histocompatibility complex, class II invariant chain	Control	4.67311	0.000188
GgaAffx.21845.2.S1_s_at	CD74	CD74 molecule, major histocompatibility complex, class II invariant chain	Control	3.98115	0.000148
Gga.5167.1.S1_at	CD81	CD81 molecule	Control	2.07584	0.000245
Gga.10629.1.S1_at	CDADC1	cytidine and dCMP deaminase domain containing 1	Forskolin	2.74822	6.41e-05
Gga.9868.1.S1_at	CDC123	cell division cycle 123 homolog (S. cerevisiae)	Forskolin	2.62741	0.000318
Gga.726.2.S1_a_at	CDC2	cell division cycle 2, G1 to S and G2 to M	Forskolin	2.73241	0.00534964
GgaAffx.9549.1.S1_at	CDC2L6	cell division cycle 2-like 6 (CDK8-like)	Control	2.20163	0.000406
Gga.2292.2.S1_at	CDC37	Cell division cycle 37 homolog (S. cerevisiae)	Forskolin	2.43046	0.000205
Gga.11749.1.S1_a_at	CDC42EP3	CDC42 effector protein (Rho GTPase binding) 3	Control	2.06791	0.00284229
Gga.3169.1.S1_at	CDCA3	cell division cycle associated 3	Forskolin	4.51209	0.00510983
GgaAffx.24435.1.S1_s_at	CDCA3	cell division cycle associated 3	Forskolin	5.51259	0.00353485
Gga.3903.1.S1_at	CDH13	cadherin 13, H-cadherin (heart)	Control	13.9672	0.00263747
Gga.3903.1.S2_at	CDH13	cadherin 13, H-cadherin (heart)	Control	7.17256	0.000848
GgaAffx.21817.1.S1_s_at	CDH13	cadherin 13, H-cadherin (heart)	Control	3.08754	0.00169257
Gga.3665.1.S1_a_at	CDH20	cadherin 20, type 2	Control	8.19861	0.000188
Gga.3665.1.S2_at	CDH20	Cadherin 20, type 2	Control	22.2507	3.92e-06
Gga.3334.1.S1_at	CDH4	cadherin 4, type 1, R-cadherin (retinal)	Control	3.75714	0.000213
Gga.17250.1.S1_at	CDKN1B	cyclin-dependent kinase inhibitor 1B (p27, Kip1)	Control	2.11665	0.00193165
Gga.4588.1.S1_at	CDKN1B	Cyclin-dependent kinase inhibitor 1B (p27, Kip1)	Control	2.21478	0.000101
Gga.2320.2.S1_a_at	CENPC1	centromere protein C 1	Forskolin	2.17201	0.00373771
Gga.3705.1.S1_at	CENPF	centromere protein F, 350/400ka (mitosin)	Forskolin	4.37406	0.000372
GgaAffx.12087.1.S1_s_at	CENPL	centromere protein L	Forskolin	2.955	0.00195796
Gga.11165.1.S1_at	CENPM	centromere protein M	Forskolin	2.16246	0.000577
Gga.12460.1.S1_at	CENPP	centromere protein P	Forskolin	2.53839	0.005484
Gga.11819.1.S1_at	CENPQ	centromere protein Q	Forskolin	3.60111	0.000387
GgaAffx.9099.1.S1_at	CENTD1	centaurin, delta 1	Control	2.38487	0.00210813
Gga.11464.1.S1_at	CEP70	centrosomal protein 70kDa	Forskolin	4.37431	0.000261
Gga.15961.3.S1_at	CEP76	Centrosomal protein 76kDa	Forskolin	2.47134	0.00582332
GgaAffx.5611.1.S1_at	CERKL	ceramide kinase-like	Control	2.15467	0.00434867
Gga.6333.1.S1_at	CETN2	centrin, EF-hand protein, 2	Forskolin	2.00677	2.68e-05
Gga.16033.1.S1_at	CHAD	chondroadherin	Control	3.63878	0.000509
Gga.12136.1.S1_at	CHCHD1	coiled-coil-helix-coiled-coil-helix domain containing 1	Forskolin	2.69931	0.0039592
Gga.19217.1.S1_at	CHCHD7	Coiled-coil-helix-coiled-coil-helix domain containing 7	Control	2.28345	0.00046
Gga.6451.1.S1_a_at	CHCHD7	Coiled-coil-helix-coiled-coil-helix domain containing 7	Forskolin	6.08753	0.00133912
Gga.13260.1.S1_s_at	CHD1L	chromodomain helicase DNA binding protein 1-like	Forskolin	4.1642	0.000464
GgaAffx.24581.1.S1_at	CHD1L	chromodomain helicase DNA binding protein 1-like	Forskolin	2.1935	0.000699
Gga.7719.1.S1_s_at	CHD7	chromodomain helicase DNA binding protein 7	Control	2.04418	2.68e-05
GgaAffx.9854.1.S1_at	CHD7	chromodomain helicase DNA binding protein 7	Control	2.38272	5.08e-05
Gga.12437.2.S1_at	CHGA	chromogranin A (parathyroid secretory protein 1)	Control	3.76943	0.00438768
GgaAffx.21576.1.S1_s_at	CHGA	chromogranin A (parathyroid secretory protein 1)	Control	36.3986	2.62e-05
Gga.10703.1.S1_at	CHID1	chitinase domain containing 1	Forskolin	2.39131	0.000558
Gga.14419.1.S1_s_at	CHORDC1	cysteine and histidine-rich domain (CHORD)-containing 1	Forskolin	4.03036	0.00163646
Gga.17421.1.S1_at	CHPT1	choline phosphotransferase 1	Control	2.26569	0.00603047
Gga.3037.1.S1_s_at	CHRDL1	chordin-like 1	Control	3.721	0.00361805
GgaAffx.26352.1.S1_at	CHST8	carbohydrate (N-acetylgalactosamine 4-0) sulfotransferase 8	Control	5.9263	0.000162
Gga.12284.1.S1_at	CINP	cyclin-dependent kinase 2-interacting protein	Forskolin	3.31486	6.43e-05
Gga.1114.1.S1_at	CIP1	cdk inhibitor CIP1 (p21)	Control	2.38406	0.000301
Gga.4756.1.S1_a_at	CIRBP	cold inducible RNA binding protein	Control	2.00868	0.001093
Gga.15736.1.S1_at	CKAP2L	cytoskeleton associated protein 2-like	Forskolin	2.05135	0.000995
GgaAffx.3948.2.S1_at	CLCA2	chloride channel, calcium activated, family member 2	Forskolin	4.78091	3.31e-05
Gga.3111.1.S1_at	CLDN5	claudin 5	Control	8.82129	0.000383
Gga.3111.1.S2_at	CLDN5	claudin 5	Control	4.46965	0.000425
GgaAffx.10086.1.A1_at	CLDN8	claudin 8	Forskolin	5.0691	0.000485
Gga.12995.1.S1_s_at	CLIC4	chloride intracellular channel 4	Control	2.47322	0.000222
Gga.3130.1.S1_a_at	CLIP1	CAP-GLY domain containing linker protein 1	Control	2.50332	0.00162187
Gga.3130.5.S1_a_at	CLIP1	CAP-GLY domain containing linker protein 1	Control	2.0434	0.000635
GgaAffx.7003.1.S1_at	CLMN	calmin (calponin-like, transmembrane)	Control	2.81268	0.000448
GgaAffx.10840.1.S1_at	CLN5	ceroid-lipofuscinosis, neuronal 5	Forskolin	14.7473	2.61e-05
Gga.8790.1.S1_s_at	CLPTM1L	CLPTM1-like	Forskolin	2.26324	4.25e-05
Gga.7228.1.S1_at	CMBL	carboxymethylenebutenolidase homolog (Pseudomonas)	Forskolin	4.36365	0.000627
Gga.9735.1.S1_a_at	CNIH	cornichon homolog (Drosophila)	Forskolin	2.65785	7.72e-05
Gga.7409.1.S1_s_at	CNOT10	CCR4-NOT transcription complex, subunit 10	Forskolin	2.07215	0.000531
GgaAffx.20366.1.S1_s_at	CNOT10	CCR4-NOT transcription complex, subunit 10	Forskolin	2.94963	0.000292
Gga.19617.1.S1_at	CNOT6	CCR4-NOT transcription complex, subunit 6	Forskolin	3.44901	0.00227047
GgaAffx.9243.3.S1_s_at	CNOT6	CCR4-NOT transcription complex, subunit 6	Forskolin	2.21271	0.000941
GgaAffx.9243.1.S1_s_at	CNOT6 /// LOC772253	CCR4-NOT transcription complex, subunit 6 /// similar to CCR4-NOT transcription complex, subunit 6	Forskolin	2.95206	8.12e-05
Gga.4098.1.S1_at	CNP	2',3'-cyclic nucleotide 3' phosphodiesterase	Control	10.9815	4.97e-05
Gga.2733.1.S1_at	CNR1	cannabinoid receptor 1 (brain)	Control	2.93555	0.00643631
GgaAffx.7045.1.S1_at	COG2	component of oligomeric golgi complex 2	Forskolin	4.36075	0.00138236
GgaAffx.10909.1.S1_at	COG6	component of oligomeric golgi complex 6	Forskolin	2.22651	0.00191365
Gga.7619.1.S1_at	COG7	component of oligomeric golgi complex 7	Control	2.61671	0.000414
GgaAffx.8006.1.S1_at	COL15A1	collagen, type XV, alpha 1	Control	17.9341	0.000101
Gga.4851.1.S1_at	COL3A1	Collagen, type III, alpha 1 (Ehlers-Danlos syndrome type IV, autosomal dominant)	Control	10.0643	0.00222798
GgaAffx.25534.1.S1_s_at	COL3A1	collagen, type III, alpha 1 (Ehlers-Danlos syndrome type IV, autosomal dominant)	Control	8.10867	0.00444152
Gga.19409.1.S1_at	COL4A2	collagen, type IV, alpha 2	Control	2.25066	0.000398
Gga.19409.1.S1_s_at	COL4A2	collagen, type IV, alpha 2	Control	2.98954	0.00348016
Gga.3104.1.S1_at	COL4A2	collagen, type IV, alpha 2	Control	3.06849	0.0038382
Gga.3110.1.S1_x_at	COL6A1	collagen, type VI, alpha 1	Control	6.0335	0.00151462
GgaAffx.21771.1.S1_at	COL6A1	collagen, type VI, alpha 1	Control	23.4974	6.97e-05
Gga.4257.1.S1_at	COL6A2	collagen, type VI, alpha 2	Control	10.1754	0.00015
Gga.888.1.S1_at	COL6A3	collagen, type VI, alpha 3	Control	5.37127	0.00144993
GgaAffx.12060.1.S1_at	COMMD10	COMM domain containing 10	Forskolin	2.47186	0.000494
Gga.3931.1.S1_at	COMP	cartilage oligomeric matrix protein	Control	2.86593	0.000664
Gga.11388.1.S1_at	COQ3	coenzyme Q3 homolog, methyltransferase (S. cerevisiae)	Control	2.62141	0.000761
GgaAffx.21327.1.S1_at	CORO2A	coronin, actin binding protein, 2A	Forskolin	3.11643	0.000107
GgaAffx.12801.1.A1_at	CP	Ceruloplasmin (ferroxidase)	Control	2.63717	9.96e-05
Gga.11927.1.S1_s_at	CPM	carboxypeptidase M	Control	4.79453	5.05e-05
Gga.2584.1.S1_s_at	CPNE2 /// RCJMB04_18i2	NLR family, CARD domain containing 5 /// copine II	Control	5.18804	2.95e-05
GgaAffx.21303.1.S1_at	CPNE4	copine IV	Control	2.49686	0.00554381
Gga.16218.1.S1_s_at	CPT2	carnitine palmitoyltransferase II	Forskolin	2.17404	0.000951
Gga.3745.1.S1_at	CPZ	carboxypeptidase Z	Control	5.17957	0.000457
Gga.3745.1.S2_at	CPZ	carboxypeptidase Z	Control	38.1892	2.64e-06
GgaAffx.2762.2.S1_s_at	CRAT	carnitine acetyltransferase	Control	2.71068	0.00402022
Gga.5777.1.S1_at	CREB3	cAMP responsive element binding protein 3	Forskolin	2.13287	0.000825
Gga.19498.1.S1_at	CRISP3	cysteine-rich secretory protein 3	Control	6.02339	0.00464728
Gga.19498.1.S1_s_at	CRISP3	cysteine-rich secretory protein 3	Control	17.9574	0.00572229
GgaAffx.25031.1.S1_at	CRISP3	cysteine-rich secretory protein 3	Control	24.9057	0.00531151
GgaAffx.3568.1.S1_at	CRISPLD2	cysteine-rich secretory protein LCCL domain containing 2	Control	18.8919	0.00108095
Gga.11625.1.S1_s_at	CRYM	crystallin, mu	Forskolin	2.2136	0.00462664
Gga.3621.2.S1_s_at	CRYZ	crystallin, zeta (quinone reductase)	Control	2.25374	0.00102993
GgaAffx.13154.1.S1_s_at	CRYZ	crystallin, zeta (quinone reductase)	Control	2.40423	0.000324
Gga.1923.1.S1_a_at	CRYZL1	crystallin, zeta (quinone reductase)-like 1	Forskolin	2.08503	0.00029
Gga.4070.1.S1_at	CSF1R	Colony stimulating factor 1 receptor, formerly McDonough feline sarcoma viral (v-fms) oncogene homolog	Control	3.72189	0.00204761
GgaAffx.25530.1.S1_at	CSGALNACT2	chondroitin sulfate N-acetylgalactosaminyltransferase 2	Control	3.29786	6.68e-05
Gga.16386.1.S1_at	CSNK1D	casein kinase 1, delta	Control	2.25955	0.00519241
Gga.693.1.S1_at	CSRP1	cysteine and glycine-rich protein 1	Control	7.60874	0.00292193
Gga.665.1.S1_at	CSRP2	cysteine and glycine-rich protein 2	Forskolin	3.29942	4.71e-05
Gga.9653.2.S1_a_at	CTNS	cystinosis, nephropathic	Forskolin	2.17851	0.00160012
Gga.8816.1.S1_s_at	CTSO	cathepsin O	Forskolin	2.12983	0.00166719
GgaAffx.22250.1.S1_at	CTSZ	cathepsin Z	Forskolin	2.32968	0.00208457
Gga.16258.1.S1_at	CTTN	cortactin	Control	2.17376	0.00212141
Gga.11144.1.S1_s_at	CTTNBP2	cortactin binding protein 2	Control	4.10321	0.00034
GgaAffx.5776.2.S1_at	CTTNBP2	cortactin binding protein 2	Control	2.56391	0.00706434
GgaAffx.23892.1.S1_s_at	CUL1	cullin 1	Forskolin	2.36929	0.000415
Gga.7042.3.A1_a_at	CUL2	cullin 2	Control	3.4952	0.000198
GgaAffx.11002.1.S1_at	CUL5	cullin 5	Forskolin	2.38206	0.00186177
GgaAffx.21581.1.S1_s_at	CXCL14	chemokine (C-X-C motif) ligand 14	Forskolin	3.14015	0.00362722
Gga.2305.1.S1_at	CXCR4	chemokine (C-X-C motif) receptor 4	Control	4.4921	0.00268852
Gga.687.1.S1_at	CYCB3	cyclin B3	Forskolin	2.51383	0.00456708
Gga.5919.1.S1_at	CYCS	cytochrome c, somatic	Forskolin	2.92997	0.000293
GgaAffx.25968.1.S1_at	CYLD	cylindromatosis (turban tumor syndrome)	Control	2.48798	0.00124702
Gga.10231.1.S1_at	CYP8B	cytochrome P450, family 8, subfamily B	Control	3.92221	0.000297
Gga.12706.1.S1_s_at	D3BWG0562E	plasticity related gene 1	Control	5.29892	1.9e-05
GgaAffx.24156.1.S1_s_at	DAB2IP	DAB2 interacting protein	Control	3.18683	0.00250642
Gga.1579.1.S1_at	DBNDD2	dysbindin (dystrobrevin binding protein 1) domain containing 2	Control	2.14788	0.00204754
Gga.187.2.S1_a_at	DBT	dihydrolipoamide branched chain transacylase E2	Forskolin	3.30506	0.00249813
GgaAffx.21308.1.S1_at	DCBLD1	Discoidin, CUB and LCCL domain containing 1	Control	2.24774	0.00088
GgaAffx.21308.1.S1_s_at	DCBLD1	Discoidin, CUB and LCCL domain containing 1	Control	3.06424	0.0016982
GgaAffx.9464.1.S1_at	DCBLD1	discoidin, CUB and LCCL domain containing 1	Control	13.4662	4.54e-06
GgaAffx.12080.1.S1_s_at	DCK	deoxycytidine kinase	Forskolin	3.30228	0.000226
GgaAffx.10923.1.S1_at	DCLK1	doublecortin-like kinase 1	Control	10.2383	5.66e-05
GgaAffx.5621.1.S1_at	DCLRE1A	DNA cross-link repair 1A (PSO2 homolog, S. cerevisiae)	Forskolin	2.60382	0.001193
Gga.9600.1.S1_at	DCTN5	dynactin 5 (p25)	Forskolin	2.00889	0.000631
GgaAffx.12096.1.S1_s_at	DCUN1D1	DCN1, defective in cullin neddylation 1, domain containing 1 (S. cerevisiae)	Forskolin	2.21953	0.00219586
GgaAffx.7884.1.S1_at	DDHD1	DDHD domain containing 1	Control	2.09647	0.00154411
Gga.13565.1.S1_at	DDOST	dolichyl-diphosphooligosaccharide-protein glycosyltransferase	Forskolin	2.165	0.00127354
GgaAffx.11927.1.S1_at	DDX47	DEAD (Asp-Glu-Ala-Asp) box polypeptide 47	Forskolin	2.47797	0.00121101
GgaAffx.21905.1.S1_at	DDX51	DEAD (Asp-Glu-Ala-Asp) box polypeptide 51	Control	2.15397	0.00249275
Gga.8162.1.S1_at	DEGS1	degenerative spermatocyte homolog 1, lipid desaturase (Drosophila)	Forskolin	2.12655	0.00126216
Gga.14068.1.S1_at	DEPDC6	DEP domain containing 6	Control	3.33852	0.00204722
Gga.8396.1.S1_s_at	DERA	2-deoxyribose-5-phosphate aldolase homolog (C. elegans)	Forskolin	3.58652	0.000631
Gga.6232.1.S1_at	DERL2	Der1-like domain family, member 2	Forskolin	2.07112	1.69e-05
Gga.18993.1.S1_at	DGKI	diacylglycerol kinase, iota	Control	6.36718	0.000168
GgaAffx.24033.1.S1_s_at	DGKI	diacylglycerol kinase, iota	Control	2.05242	0.00524048
GgaAffx.1421.4.S1_s_at	DGKQ	diacylglycerol kinase, theta 110kDa	Forskolin	2.75535	0.00129015
GgaAffx.12935.1.S1_s_at	DHCR24	24-dehydrocholesterol reductase	Forskolin	4.47685	6.18e-05
Gga.2883.1.S1_at	DHFR	dihydrofolate reductase	Forskolin	10.5529	0.000599
Gga.1733.1.S1_at	DHRS2	Dehydrogenase/reductase (SDR family) member 2	Control	2.10062	0.000533
Gga.7235.1.S1_at	DHRS3	dehydrogenase/reductase (SDR family) member 3	Forskolin	5.47045	0.000364
Gga.7346.1.S1_at	DHRS7B	dehydrogenase/reductase (SDR family) member 7B	Forskolin	2.38766	0.00166719
GgaAffx.2286.3.S1_s_at	DHX35	DEAH (Asp-Glu-Ala-His) box polypeptide 35	Forskolin	5.07653	2.59e-05
Gga.17588.1.S1_at	DIMT1L	DIM1 dimethyladenosine transferase 1-like (S. cerevisiae)	Forskolin	2.24429	0.00465272
GgaAffx.4144.1.S1_s_at	DIP2C	DIP2 disco-interacting protein 2 homolog C (Drosophila)	Control	2.62443	0.00133005
GgaAffx.7442.1.S1_at	DIRC2	disrupted in renal carcinoma 2	Forskolin	2.86111	0.000232
Gga.1015.1.S1_s_at	DKC1	dyskeratosis congenita 1, dyskerin	Control	2.02968	0.000829
GgaAffx.8737.1.S1_at	DLC1	deleted in liver cancer 1	Control	4.75286	0.00120638
GgaAffx.26375.1.S1_at	DLG5	discs, large homolog 5 (Drosophila)	Control	2.97815	0.00364511
Gga.1153.1.S1_at	DLG7	discs, large homolog 7 (Drosophila)	Forskolin	5.16364	0.00178694
Gga.9975.1.S1_at	DLK1	delta-like 1 homolog (Drosophila)	Forskolin	5.07194	0.00610582
Gga.919.1.S1_at	DLX5	distal-less homeobox 5	Control	3.22918	0.000102
Gga.718.1.S1_at	DMD	dystrophin	Control	2.5945	0.000395
Gga.718.2.S1_a_at	DMD	dystrophin	Control	2.4022	0.000245
Gga.15950.1.S1_at	DNAJC10	DnaJ (Hsp40) homolog, subfamily C, member 10	Forskolin	2.93485	3.08e-05
GgaAffx.5560.1.S1_s_at	DNAJC10	DnaJ (Hsp40) homolog, subfamily C, member 10	Forskolin	2.96055	2.59e-06
Gga.5413.1.S1_at	DNAJC15	DnaJ (Hsp40) homolog, subfamily C, member 15	Forskolin	2.30398	0.00551388
Gga.2877.2.S1_a_at	DNAJC18	DnaJ (Hsp40) homolog, subfamily C, member 18	Control	2.10902	0.000603
Gga.2877.2.S1_at	DNAJC18	DnaJ (Hsp40) homolog, subfamily C, member 18	Control	2.09255	0.000764
Gga.9491.1.S1_at	DNM1	dynamin 1	Control	5.36224	0.000212
GgaAffx.505.1.S1_at	DOCK1 /// LOC426270	dedicator of cytokinesis 1 /// similar to DOCK180 protein	Control	2.64608	0.00294526
Gga.18519.1.S1_at	DOCK5	dedicator of cytokinesis 5	Control	7.08817	0.000596
Gga.17860.1.S1_at	DOK7	docking protein 7	Control	8.133	0.000214
Gga.7622.1.S1_at	DOLK	dolichol kinase	Forskolin	3.08916	6.51e-05
Gga.15467.1.S1_s_at	DPH3	DPH3, KTI11 homolog (S. cerevisiae)	Control	3.72883	0.00024
Gga.20035.1.S1_at	DPH5	DPH5 homolog (S. cerevisiae)	Forskolin	2.08221	5.78e-05
GgaAffx.3273.3.S1_s_at	DPH5	DPH5 homolog (S. cerevisiae)	Forskolin	2.0028	5.33e-05
Gga.1475.1.S1_at	DPM1	dolichyl-phosphate mannosyltransferase polypeptide 1, catalytic subunit	Forskolin	2.39674	4.78e-05
GgaAffx.20248.1.S1_s_at	DPM1	dolichyl-phosphate mannosyltransferase polypeptide 1, catalytic subunit	Forskolin	2.15403	0.000262
GgaAffx.7709.1.S1_at	DPP10	dipeptidyl-peptidase 10	Control	3.81908	0.000938
GgaAffx.22244.1.S1_s_at	DPP8	dipeptidyl-peptidase 8	Forskolin	2.16449	0.000256
GgaAffx.2818.1.S1_at	DPY19L3	dpy-19-like 3 (C. elegans)	Forskolin	2.82533	0.00410491
Gga.3569.1.S1_a_at	DPYSL2	dihydropyrimidinase-like 2	Control	3.12266	8.51e-05
Gga.14131.1.S1_s_at	DPYSL3	dihydropyrimidinase-like 3	Control	2.27999	0.00338871
Gga.9493.1.S1_at	DPYSL3	dihydropyrimidinase-like 3	Control	5.35996	0.000449
Gga.16653.1.S1_at	DSCR3	Down syndrome critical region gene 3	Forskolin	2.79976	0.000578
GgaAffx.20158.1.S1_s_at	DSCR3	Down syndrome critical region gene 3	Forskolin	2.2518	6e-05
GgaAffx.24630.1.S1_at	DTNA	dystrobrevin, alpha	Control	5.12366	0.000754
GgaAffx.12167.1.S1_s_at	DTNBP1	dystrobrevin binding protein 1	Forskolin	2.70201	0.000178
Gga.3886.1.S1_at	DTX3L	deltex 3-like (Drosophila)	Forskolin	2.50309	0.00354062
Gga.6313.1.S1_at	DUS2L	Dihydrouridine synthase 2-like, SMM1 homolog (S. cerevisiae)	Forskolin	3.8871	0.000129
Gga.6313.1.S1_s_at	DUS2L	dihydrouridine synthase 2-like, SMM1 homolog (S. cerevisiae)	Forskolin	3.36593	5.63e-05
GgaAffx.25847.1.S1_at	DUS2L	dihydrouridine synthase 2-like, SMM1 homolog (S. cerevisiae)	Forskolin	2.36185	0.000379
Gga.4120.1.S1_at	DUSP1	dual specificity phosphatase 1	Control	4.2039	2.48e-05
GgaAffx.1757.1.S1_at	DUSP19	dual specificity phosphatase 19	Forskolin	2.63026	0.000258
Gga.5602.2.S1_s_at	DUT	dUTP pyrophosphatase	Forskolin	3.1913	0.00291588
Gga.18897.1.S1_at	DYDC1	DPY30 domain containing 1	Control	4.53278	0.00360008
Gga.7340.1.S1_at	DYRK3	Dual-specificity tyrosine-(Y)-phosphorylation regulated kinase 3	Forskolin	2.52719	5.05e-05
Gga.3213.1.S1_at	E2F1	E2F transcription factor 1	Forskolin	2.62391	0.00282385
Gga.9702.2.S1_a_at	ECHDC2	enoyl Coenzyme A hydratase domain containing 2	Forskolin	2.85561	0.000292
GgaAffx.12496.1.S1_at	EDARADD	EDAR-associated death domain	Control	2.67094	0.00536154
GgaAffx.12035.1.S1_at	EDEM2	ER degradation enhancer, mannosidase alpha-like 2	Forskolin	2.11877	2.73e-05
Gga.7895.1.S1_at	EDIL3	EGF-like repeats and discoidin I-like domains 3	Control	3.95667	1.59e-05
Gga.8238.1.S1_at	EDN2	endothelin 2	Control	6.5032	0.00126216
Gga.4053.1.S1_at	EEF1A2	eukaryotic translation elongation factor 1 alpha 2	Control	3.02396	2.65e-05
Gga.5761.1.S1_at	EFHD1	EF-hand domain family, member D1	Control	2.74581	0.000824
GgaAffx.24917.1.S1_s_at	EFR3A	EFR3 homolog A (S. cerevisiae)	Forskolin	2.05573	0.00483722
Gga.10242.1.S1_at	EGFL7	EGF-like-domain, multiple 7	Control	45.5839	6.08e-05
Gga.857.1.S1_at	EGFR	epidermal growth factor receptor (erythroblastic leukemia viral (v-erb-b) oncogene homolog, avian)	Forskolin	2.297	0.00317909
GgaAffx.23433.1.S1_at	EGLN1	egl nine homolog 1 (C. elegans)	Control	2.12471	0.000248
Gga.11832.1.S1_at	EGLN3	egl nine homolog 3 (C. elegans)	Control	3.88895	0.00193317
GgaAffx.22596.1.S1_s_at	EHMT1	euchromatic histone-lysine N-methyltransferase 1	Control	3.37524	0.00313916
Gga.15766.1.S1_at	EIF6	eukaryotic translation initiation factor 6	Forskolin	2.17258	0.00169133
GgaAffx.11945.1.S1_s_at	EIF6	eukaryotic translation initiation factor 6	Forskolin	2.1726	0.000468
Gga.4886.1.S1_a_at	ELA2A	elastase 2A	Control	2.14686	0.00252629
Gga.5538.1.S1_at	ELAC2	elaC homolog 2 (E. coli)	Forskolin	2.60672	0.000779
Gga.9929.1.S1_at	ELOVL1	elongation of very long chain fatty acids (FEN1/Elo2, SUR4/Elo3, yeast)-like 1	Forskolin	2.01185	0.00435527
GgaAffx.7693.2.S1_at	ELP4	elongation protein 4 homolog (S. cerevisiae)	Forskolin	6.28357	4.78e-05
GgaAffx.7693.2.S1_s_at	ELP4	elongation protein 4 homolog (S. cerevisiae)	Forskolin	2.69136	8.26e-05
GgaAffx.21403.1.S1_s_at	EME1	essential meiotic endonuclease 1 homolog 1 (S. pombe)	Forskolin	5.29042	0.000356
Gga.4132.1.S1_at	ENO2	enolase 2 (gamma, neuronal)	Control	20.4181	0.000125
Gga.7733.1.S1_at	ENTPD7	Ectonucleoside triphosphate diphosphohydrolase 7	Forskolin	2.1131	0.000738
Gga.805.1.S1_at	EPHA3	EPH receptor A3	Control	5.59816	0.00170668
Gga.3047.1.S1_at	EPHA5	EPH receptor A5	Forskolin	2.15789	0.00292764
Gga.3047.2.S1_at	EPHA5	EPH receptor A5	Forskolin	3.36524	0.00549957
Gga.633.1.S1_at	EPHB6	EPH receptor B6	Forskolin	2.76641	0.000304
Gga.12553.1.S1_s_at	ERBB2IP	erbb2 interacting protein	Control	2.7957	0.00694146
Gga.2064.1.S2_at	ERG	v-ets erythroblastosis virus E26 oncogene	Control	2.31086	0.0040659
Gga.14423.1.S1_s_at	ERGIC2	ERGIC and golgi 2	Forskolin	2.028	0.00130961
Gga.5771.1.S1_at	ERGIC3	ERGIC and golgi 3	Forskolin	2.62081	0.000324
Gga.5766.1.S1_at	ERO1L	ERO1-like (S. cerevisiae)	Control	2.72698	0.00368964
Gga.12556.1.S1_at	ERRFI1	ERBB receptor feedback inhibitor 1	Control	2.69666	3.12e-05
GgaAffx.22927.1.S1_at	ETFDH	electron-transferring-flavoprotein dehydrogenase	Forskolin	2.29722	0.000115
Gga.5626.1.S1_s_at	EVL	Enah/Vasp-like	Control	4.06852	7.11e-05
GgaAffx.12958.1.S1_at	EVL	Enah/Vasp-like	Control	3.32447	4.08e-05
Gga.2286.1.S1_at	EXOSC10	exosome component 10	Control	2.24661	0.00022
Gga.12438.1.S1_at	EXOSC7	exosome component 7	Forskolin	3.56095	0.000299
Gga.19950.1.S1_s_at	F13A1	Finished cDNA, clone ChEST911n23 /// Coagulation factor XIII, A1 polypeptide	Control	15.9355	7.11e-05
Gga.7143.1.S1_at	FAAH	fatty acid amide hydrolase	Forskolin	2.97416	0.000675
Gga.7143.2.S1_a_at	FAAH	fatty acid amide hydrolase	Forskolin	4.08815	0.00017
Gga.12266.1.S1_at	FABP3	fatty acid binding protein 3, muscle and heart (mammary-derived growth inhibitor)	Control	11.8369	0.000259
Gga.4939.1.S1_s_at	FABP4	fatty acid binding protein 4, adipocyte	Control	33.5428	2.68e-05
Gga.3323.1.S1_s_at	FABP5	fatty acid binding protein 5	Control	14.7108	0.000143
Gga.1935.1.S1_at	FADS2	Fatty acid desaturase 2	Forskolin	5.11618	9.86e-05
Gga.10125.1.S1_a_at	FAIM	Fas apoptotic inhibitory molecule	Forskolin	3.25693	4.45e-05
GgaAffx.23776.1.S1_at	FAIM	Fas apoptotic inhibitory molecule	Forskolin	2.78858	0.00511626
Gga.16903.1.S1_at	FAM122B	family with sequence similarity 122B	Control	2.34464	0.00135474
GgaAffx.26749.1.S1_s_at	FAM122B	family with sequence similarity 122B	Control	2.64419	0.00167664
GgaAffx.26749.2.S1_s_at	FAM122B	family with sequence similarity 122B	Control	3.89823	0.000168
Gga.7466.1.S1_at	FAM123A	family with sequence similarity 123A	Control	6.72871	5.71e-05
Gga.16357.1.S1_s_at	FAM20B	family with sequence similarity 20, member B	Forskolin	3.40388	1.9e-05
Gga.11407.1.S1_at	FAM3B	family with sequence similarity 3, member B	Control	8.66365	1.55e-05
Gga.12165.1.S1_at	FAM62B /// NCAPG2	non-SMC condensin II complex, subunit G2 /// family with sequence similarity 62 (C2 domain containing) member B	Control	3.36274	0.00206274
Gga.13858.1.S1_at	FAM69B	family with sequence similarity 69, member B	Control	3.57778	3.98e-05
Gga.2674.2.S1_a_at	FAM69B	family with sequence similarity 69, member B	Control	9.09862	3.47e-05
Gga.2674.2.S1_at	FAM69B	family with sequence similarity 69, member B	Control	8.32288	5.08e-05
GgaAffx.20849.1.S1_at	FAM69B	Family with sequence similarity 69, member B	Control	2.87343	0.000255
Gga.16228.1.S1_at	FAM81A	family with sequence similarity 81, member A	Control	11.3903	0.000122
GgaAffx.26108.1.S1_at	FAM81A	family with sequence similarity 81, member A	Control	9.57208	9.96e-05
GgaAffx.21618.1.S1_s_at	FAM91A1	family with sequence similarity 91, member A1	Control	4.96563	0.000238
Gga.12388.1.S1_at	FANCL	Fanconi anemia, complementation group L	Forskolin	4.24603	0.00059
GgaAffx.12676.1.S1_s_at	FARSB	phenylalanyl-tRNA synthetase, beta subunit	Forskolin	2.45525	0.000217
Gga.2448.1.S2_at	FASN	fatty acid synthase	Forskolin	2.29338	0.00750468
GgaAffx.2884.1.S1_at	FBXO2	F-box protein 2	Control	4.5447	0.00126771
Gga.8232.1.S1_at	FBXO31	F-box protein 31	Control	2.89972	0.000347
GgaAffx.13055.1.S1_at	FBXO8	F-box protein 8	Forskolin	2.15513	0.00438035
GgaAffx.6799.1.S1_s_at	FBXO8	F-box protein 8	Forskolin	3.41505	0.000864
GgaAffx.22338.1.S1_at	FBXW4	F-box and WD repeat domain containing 4	Control	2.59266	0.00157048
Gga.7002.1.S1_at	FBXW8	F-box and WD repeat domain containing 8	Control	3.23504	0.000378
Gga.8803.1.S1_at	FCF1	FCF1 small subunit (SSU) processome component homolog (S. cerevisiae)	Forskolin	7.59732	0.000617
Gga.8803.2.S1_a_at	FCF1	FCF1 small subunit (SSU) processome component homolog (S. cerevisiae)	Forskolin	2.04245	0.00265851
Gga.12312.1.S1_a_at	FCN2	ficolin (collagen/fibrinogen domain containing lectin) 2 (hucolin)	Control	5.78624	0.000294
GgaAffx.9274.1.S1_at	FDPS	farnesyl diphosphate synthase (farnesyl pyrophosphate synthetase, dimethylallyltranstransferase, geranyltranstransferase)	Forskolin	3.06652	0.00042
Gga.4353.1.S1_s_at	FEN1	flap structure-specific endonuclease 1	Forskolin	4.07559	0.000261
Gga.2171.1.S1_at	FER1L3	fer-1-like 3, myoferlin (C. elegans)	Control	4.73938	0.000689
GgaAffx.8182.2.S1_s_at	FGD4	FYVE, RhoGEF and PH domain containing 4	Control	2.54429	0.00142881
GgaAffx.23532.1.S1_at	FGD6	FYVE, RhoGEF and PH domain containing 6	Control	2.72137	0.00321734
Gga.8489.1.S1_at	FGF9	fibroblast growth factor 9 (glia-activating factor)	Control	3.42995	0.000138
Gga.16413.1.A1_a_at	FGFR3	fibroblast growth factor receptor 3	Forskolin	2.22623	0.000207
Gga.16413.3.S1_at	FGFR3	Fibroblast growth factor receptor 3	Forskolin	2.71692	0.0014804
Gga.8771.1.S1_at	FGFRL1	fibroblast growth factor receptor-like 1	Forskolin	3.0628	0.000612
Gga.12623.2.S1_a_at	FGL1	fibrinogen-like 1	Control	4.46115	0.00443836
Gga.7900.2.S1_a_at	FIBIN	fin bud initiation factor	Control	4.09341	0.00500143
GgaAffx.21161.1.S1_at	FICD	FIC domain containing	Forskolin	2.54654	0.00028
GgaAffx.7006.1.S1_s_at	FIGN	fidgetin	Control	2.72689	0.00431137
Gga.18766.1.S1_at	FIGNL1	fidgetin-like 1	Forskolin	3.5495	0.00245581
Gga.4581.1.S1_at	FLNB	filamin B, beta (actin binding protein 278)	Control	4.70047	0.000254
Gga.150.2.S1_a_at	FLT1	fms-related tyrosine kinase 1 (vascular endothelial growth factor/vascular permeability factor receptor)	Control	15.9777	0.00175155
Gga.150.2.S2_at	FLT1	fms-related tyrosine kinase 1 (vascular endothelial growth factor/vascular permeability factor receptor)	Control	11.3284	0.00356094
GgaAffx.6154.1.S1_at	FLVCR1	feline leukemia virus subgroup C cellular receptor 1	Forskolin	2.5526	0.000792
Gga.5550.1.S1_s_at	FNIP2	folliculin interacting protein 2	Control	2.53088	2.68e-05
GgaAffx.22938.4.S1_s_at	FNIP2	folliculin interacting protein 2	Control	7.51145	2.03e-05
Gga.657.1.S1_at	FOXG1	forkhead box G1	Control	2.66261	0.000929
Gga.15578.1.S1_a_at	FOXN4	forkhead box N4	Forskolin	3.48709	0.000373
Gga.2240.2.S1_a_at	FREQ	frequenin homolog (Drosophila)	Control	10.3342	4.58e-05
GgaAffx.10620.1.S1_at	FRMPD4	FERM and PDZ domain containing 4	Control	7.44527	6.26e-05
GgaAffx.13151.1.S1_at	FUT8	fucosyltransferase 8 (alpha (1,6) fucosyltransferase)	Forskolin	2.34847	0.000109
GgaAffx.5070.1.S1_s_at	FUT8	fucosyltransferase 8 (alpha (1,6) fucosyltransferase)	Forskolin	4.13946	0.000177
Gga.109.1.S1_at	FZD10	frizzled homolog 10 (Drosophila)	Forskolin	15.4815	0.00114678
GgaAffx.24492.1.S1_at	GABARAPL3	GABA(A) receptors associated protein like 3	Control	2.94135	0.00339375
Gga.11726.1.S1_a_at	GADD45G	Growth arrest and DNA-damage-inducible, gamma	Forskolin	3.64654	0.000733
GgaAffx.20592.1.S1_at	GALNT5	UDP-N-acetyl-alpha-D-galactosamine:polypeptide N-acetylgalactosaminyltransferase 5 (GalNAc-T5)	Control	7.83537	0.000139
GgaAffx.7959.1.S1_at	GALNT5	UDP-N-acetyl-alpha-D-galactosamine:polypeptide N-acetylgalactosaminyltransferase 5 (GalNAc-T5)	Control	2.69802	0.00243334
GgaAffx.1489.1.S1_at	GALNT9	UDP-N-acetyl-alpha-D-galactosamine:polypeptide N-acetylgalactosaminyltransferase 9 (GalNAc-T9)	Control	12.1951	0.000373
GgaAffx.5957.1.S1_at	GALNTL1	UDP-N-acetyl-alpha-D-galactosamine:polypeptide N-acetylgalactosaminyltransferase-like 1	Control	3.03148	0.00144993
Gga.12814.1.S1_at	GAS2L3	Growth arrest-specific 2 like 3	Control	7.32703	0.000513
GgaAffx.231.1.S1_at	GAS7	growth arrest-specific 7	Control	4.18576	5.52e-05
GgaAffx.23688.1.S1_at	GBE	eye-globin	Control	3.59636	0.00482609
GgaAffx.11833.1.S1_s_at	GBGT1	globoside alpha-1,3-N-acetylgalactosaminyltransferase 1	Forskolin	3.7217	8.88e-05
Gga.16744.1.S1_at	GCAT	glycine C-acetyltransferase (2-amino-3-ketobutyrate coenzyme A ligase)	Control	5.36159	0.000343
Gga.8460.1.S1_s_at	GCAT	glycine C-acetyltransferase (2-amino-3-ketobutyrate coenzyme A ligase)	Control	4.14325	0.000498
Gga.2525.1.S1_s_at	GCLM	glutamate-cysteine ligase, modifier subunit	Forskolin	2.3105	0.000129
GgaAffx.12034.1.S1_at	GCLM	glutamate-cysteine ligase, modifier subunit	Forskolin	2.01889	0.000244
Gga.11650.2.S1_at	GCNT7	glucosaminyl (N-acetyl) transferase family member 7	Forskolin	17.5719	4.4e-05
Gga.3298.1.S1_at	GCSH	glycine cleavage system protein H (aminomethyl carrier)	Forskolin	2.09516	1.28e-05
Gga.12508.1.S1_at	GDAP2	ganglioside induced differentiation associated protein 2	Forskolin	2.74938	5.05e-05
Gga.13301.1.S1_at	GDPD5	glycerophosphodiester phosphodiesterase domain containing 5	Forskolin	3.81662	0.000117
GgaAffx.8765.2.S1_at	GFPT2	glutamine-fructose-6-phosphate transaminase 2	Forskolin	5.14289	9.17e-05
GgaAffx.8765.3.S1_s_at	GFPT2	glutamine-fructose-6-phosphate transaminase 2	Forskolin	8.72941	0.000472
GgaAffx.8765.1.S1_at	GFPT2 /// LOC416372	hypothetical LOC416372 /// glutamine-fructose-6-phosphate transaminase 2	Forskolin	7.36735	4.34e-05
Gga.9387.1.S1_at	GGT1	gamma-glutamyltransferase 1	Forskolin	2.44106	0.00108928
Gga.7588.1.S1_at	GGT7	gamma-glutamyltransferase 7	Control	13.3163	2.68e-05
Gga.9665.1.S1_a_at	GINS3	GINS complex subunit 3 (Psf3 homolog)	Forskolin	2.15559	0.0019093
Gga.1951.1.S1_at	GJB6	gap junction protein, beta 6, 30kDa	Forskolin	3.00565	0.00137263
Gga.1951.1.S2_at	GJB6	gap junction protein, beta 6, 30kDa	Forskolin	2.18425	0.00407585
GgaAffx.1780.1.S1_s_at	GK5	glycerol kinase 5 (putative)	Forskolin	2.61511	0.00146339
Gga.12653.1.S1_at	GLB1	galactosidase, beta 1	Forskolin	2.09955	0.00126823
GgaAffx.25507.1.S1_at	GLRX2	glutaredoxin 2	Forskolin	2.0407	0.000255
GgaAffx.12364.1.S1_at	GLRX5	glutaredoxin 5	Forskolin	2.77233	0.000824
Gga.2058.1.S1_s_at	GLS	glutaminase	Control	2.08625	5.47e-05
Gga.5247.1.S1_at	GLT8D1	glycosyltransferase 8 domain containing 1	Forskolin	2.01636	4.07e-05
Gga.11023.1.S1_at	GLTP	Glycolipid transfer protein	Forskolin	2.17145	0.00278841
Gga.9146.1.S1_at	GLTPD1	Glycolipid transfer protein domain containing 1	Forskolin	2.99094	0.000163
Gga.16450.1.S1_at	GLUD1	glutamate dehydrogenase 1	Control	4.97844	4.91e-05
Gga.2464.1.S1_at	GLUL	glutamate-ammonia ligase (glutamine synthetase)	Forskolin	2.47211	0.00510821
Gga.2615.1.S1_at	GNA11	guanine nucleotide binding protein (G protein), alpha 11 (Gq class)	Control	2.25913	0.000337
Gga.2167.1.S1_at	GNAI1	guanine nucleotide binding protein (G protein), alpha inhibiting activity polypeptide 1	Control	2.16928	8.27e-05
GgaAffx.22266.1.S1_s_at	GNAS	GNAS complex locus	Control	2.0146	3.68e-05
GgaAffx.22266.2.S1_s_at	GNAS	GNAS complex locus	Control	2.1297	0.00023
Gga.1123.1.A1_at	GNB3	guanine nucleotide binding protein (G protein), beta polypeptide 3	Control	2.11355	0.00294526
GgaAffx.7833.1.S1_s_at	GNG2	guanine nucleotide binding protein (G protein), gamma 2	Forskolin	2.15596	0.000185
GgaAffx.1054.1.S1_s_at	GNL3	guanine nucleotide binding protein-like 3 (nucleolar)	Forskolin	2.05139	0.00215688
GgaAffx.9013.1.S1_at	GNPDA2	glucosamine-6-phosphate deaminase 2	Forskolin	2.74495	0.00360296
GgaAffx.6177.1.S1_at	GNS	glucosamine (N-acetyl)-6-sulfatase (Sanfilippo disease IIID)	Control	2.54156	0.00194506
Gga.2933.1.S1_at	GNT-VI	N-acetylglucosaminyltransferase VI	Forskolin	2.04992	0.00645938
Gga.7434.1.S1_at	GORASP2	golgi reassembly stacking protein 2, 55kDa	Control	2.20867	0.00139506
Gga.3953.3.A1_at	GPBP1L1	GC-rich promoter binding protein 1-like 1	Control	2.01006	0.0023281
GgaAffx.3789.1.S1_at	GPC4	glypican 4	Forskolin	2.82182	0.00503301
GgaAffx.12638.1.S1_s_at	GPR107	G protein-coupled receptor 107	Forskolin	2.02123	3.02e-05
Gga.1761.1.S1_at	GPR116	G protein-coupled receptor 116	Control	7.68405	0.000864
Gga.6511.1.A1_at	GPR126	G protein-coupled receptor 126	Forskolin	4.05413	0.0028173
Gga.12697.1.S1_at	GPR143	G protein-coupled receptor 143	Control	4.30246	0.00370259
Gga.6854.1.S1_at	GPR146	G protein-coupled receptor 146	Forskolin	2.82755	0.000293
Gga.5551.1.S1_a_at	GPR153	G protein-coupled receptor 153	Forskolin	2.54283	0.0013367
GgaAffx.6042.1.S1_at	GPR176	G protein-coupled receptor 176	Control	2.28975	0.00651855
Gga.11466.1.S1_at	GPR23	G protein-coupled receptor 23	Forskolin	2.67992	0.000334
Gga.11466.2.S1_a_at	GPR23	G protein-coupled receptor 23	Forskolin	2.68391	0.00399157
Gga.5377.2.S1_a_at	GPR56	G protein-coupled receptor 56	Control	2.61689	2.65e-05
GgaAffx.24481.1.S1_at	GPR98	G protein-coupled receptor 98	Control	20.3246	3.12e-05
GgaAffx.1346.1.S1_at	GPRC5B	G protein-coupled receptor, family C, group 5, member B	Control	2.54088	0.00151515
Gga.1440.1.S1_at	GPSN2	glycoprotein, synaptic 2	Control	4.41805	0.00321727
GgaAffx.26122.1.S1_at	GPT2	glutamic pyruvate transaminase (alanine aminotransferase) 2	Control	5.99825	0.00182902
Gga.7917.1.S1_at	GRAMD2	GRAM domain containing 2	Control	3.35656	0.000702
GgaAffx.8393.2.S1_at	GRAMD4 /// LOC425953	similar to KIAA0767 protein /// GRAM domain containing 4	Control	15.8683	0.00158895
GgaAffx.8324.1.S1_s_at	GRB10	growth factor receptor-bound protein 10	Control	2.29841	0.00033
Gga.2170.1.S1_at	GRB2	growth factor receptor-bound protein 2	Forskolin	2.23925	0.00477474
Gga.2803.1.S1_s_at	GRIA2	glutamate receptor, ionotropic, AMPA 2	Control	13.3644	7.04e-05
GgaAffx.10082.3.S1_s_at	GRIK1	glutamate receptor, ionotropic, kainate 1	Control	5.38673	0.00603569
GgaAffx.9971.2.S1_s_at	GRK4	G protein-coupled receptor kinase 4	Control	5.57155	5.68e-05
Gga.9313.1.S1_at	GRRP1	glycine/arginine rich protein 1	Forskolin	3.30314	0.00458218
Gga.4451.1.S1_at	GSN	gelsolin	Control	6.01162	5.17e-05
Gga.8446.1.S1_at	GSR	Glutathione reductase	Forskolin	2.22196	0.0013522
Gga.2263.1.S1_s_at	GSTA	glutathione S-transferase class-alpha	Control	2.25137	0.00268639
Gga.14517.1.S1_s_at	GSTK1	glutathione S-transferase kappa 1	Forskolin	2.70546	0.000168
Gga.5689.1.S1_at	GSTK1	glutathione S-transferase kappa 1	Forskolin	2.37049	0.00019
Gga.1022.2.S1_a_at	GSTZ1	glutathione transferase zeta 1 (maleylacetoacetate isomerase)	Forskolin	7.03642	0.000214
Gga.12337.1.S1_s_at	GTF2E2 /// WRN	Werner syndrome /// general transcription factor IIE, polypeptide 2, beta 34kDa	Forskolin	2.00037	0.00289433
GgaAffx.11683.1.S1_s_at	GTF3C5	general transcription factor IIIC, polypeptide 5, 63kDa	Forskolin	3.00539	0.000217
GgaAffx.3236.1.S1_at	GTPBP5	GTP binding protein 5 (putative)	Forskolin	2.62836	0.000886
GgaAffx.10694.1.S1_at	GTPBP6	GTP binding protein 6 (putative)	Forskolin	2.16465	0.00521312
GgaAffx.11009.3.S1_s_at	GUCY1A2	guanylate cyclase 1, soluble, alpha 2	Forskolin	3.53116	0.00131238
GgaAffx.21246.1.S1_at	GUCY1A2	Guanylate cyclase 1, soluble, alpha 2	Forskolin	11.8023	0.000733
Gga.11124.1.S1_at	GUK1	Guanylate kinase 1	Control	7.92237	7.47e-05
GgaAffx.22547.6.S1_s_at	GZF1	GDNF-inducible zinc finger protein 1	Control	2.59791	0.0027651
Gga.2855.1.S1_at	HABP4	hyaluronan binding protein 4	Control	2.51842	0.000687
Gga.2476.1.S1_at	HAT1	histone acetyltransferase 1	Forskolin	2.05105	0.000472
GgaAffx.12530.1.S1_at	HCN2	hyperpolarization activated cyclic nucleotide-gated potassium channel 2	Forskolin	2.03978	0.000785
GgaAffx.25411.1.S1_s_at	HEATR1	HEAT repeat containing 1	Forskolin	2.4562	0.00471414
GgaAffx.9130.1.S1_at	HEATR1	HEAT repeat containing 1	Forskolin	2.3525	0.00501724
Gga.9693.2.S1_a_at	HEATR2	HEAT repeat containing 2	Forskolin	2.73629	0.00202479
GgaAffx.11575.1.S1_s_at	HEBP1	heme binding protein 1	Control	2.97654	0.000676
GgaAffx.1176.1.S1_at	HECTD2	HECT domain containing 2	Control	2.51717	0.00589985
Gga.16540.1.S1_s_at	HELLS	helicase, lymphoid-specific	Forskolin	2.40154	0.00496095
GgaAffx.26270.1.S1_s_at	HEPH	hephaestin	Control	2.14112	0.00629351
Gga.11242.1.S1_at	HES5	hairy and enhancer of split 5 (Drosophila)	Control	9.41406	0.00481779
Gga.2703.1.S1_at	HES6	hairy and enhancer of split 6 (Drosophila)	Forskolin	20.7585	0.000558
GgaAffx.6376.1.S1_at	HGSNAT	heparan-alpha-glucosaminide N-acetyltransferase	Forskolin	3.09979	0.00127542
GgaAffx.12677.1.S1_s_at	HIBCH	3-hydroxyisobutyryl-Coenzyme A hydrolase	Control	2.73531	0.00215688
Gga.7739.1.S1_at	HIF1AN	hypoxia-inducible factor 1, alpha subunit inhibitor	Forskolin	2.50696	6.68e-05
Gga.229.1.S1_at	HINT1	histidine triad nucleotide binding protein 1	Forskolin	2.00491	0.00134387
GgaAffx.23633.1.S1_at	HIPK3	homeodomain interacting protein kinase 3	Control	3.13347	4.14e-05
Gga.11820.1.S1_at	HMBOX1	homeobox containing 1	Control	3.52909	4.37e-05
Gga.8480.1.S1_at	HMBS	hydroxymethylbilane synthase	Forskolin	2.37643	2.96e-05
GgaAffx.12233.1.S1_s_at	HMG20A	high-mobility group 20A	Forskolin	2.21414	2.44e-05
Gga.4061.2.S1_a_at	HMGB2	high-mobility group box 2	Forskolin	2.96813	0.00148977
Gga.8180.1.S1_at	HMGN3	High mobility group nucleosomal binding domain 3	Control	3.79913	0.000624
Gga.6057.1.S1_at	HNRNPA0	heterogeneous nuclear ribonucleoprotein A0	Forskolin	3.1105	0.000576
Gga.1158.3.S1_a_at	HOPX	HOP homeobox	Control	7.65788	0.000176
Gga.1158.3.S1_s_at	HOPX	HOP homeobox	Control	7.0563	0.000243
Gga.4286.1.S1_at	HPX	hemopexin	Control	55.0149	1.19e-05
Gga.10313.1.S1_s_at	HS1BP3	HCLS1 binding protein 3	Forskolin	2.73779	0.000137
Gga.3066.1.S1_at	HS1BP3	HCLS1 binding protein 3	Forskolin	2.45646	0.000513
Gga.7526.1.S1_at	HS3ST1	heparan sulfate (glucosamine) 3-O-sulfotransferase 1	Forskolin	2.43875	0.00381914
Gga.3546.1.S1_at	HSD17B4	hydroxysteroid (17-beta) dehydrogenase 4	Forskolin	3.0822	0.000759
Gga.1854.1.S1_s_at	HSDL1	hydroxysteroid dehydrogenase like 1	Forskolin	3.46195	9.76e-05
GgaAffx.6405.2.S1_s_at	HSPA4L	heat shock 70kDa protein 4-like	Forskolin	2.23467	0.0014743
Gga.7471.1.S1_at	HSPG	basement membrane-specific heparan sulfate proteoglycan core protein	Control	4.28937	4.62e-05
GgaAffx.10072.2.A1_at	HTR1E	5-hydroxytryptamine (serotonin) receptor 1E	Control	9.48488	1.99e-06
Gga.2070.2.S1_a_at	ID4	inhibitor of DNA binding 4, dominant negative helix-loop-helix protein	Forskolin	2.03325	0.000108
GgaAffx.5541.1.S1_at	IDH1	isocitrate dehydrogenase 1 (NADP+), soluble	Forskolin	2.00579	5.63e-05
Gga.8851.1.S1_a_at	IDI1	isopentenyl-diphosphate delta isomerase 1	Forskolin	3.31587	0.000109
Gga.8851.1.S1_s_at	IDI1	isopentenyl-diphosphate delta isomerase 1	Forskolin	2.27958	0.000255
Gga.7227.1.S1_s_at	IFT122	intraflagellar transport 122 homolog (Chlamydomonas)	Forskolin	2.13396	0.00494489
Gga.13986.1.S1_at	IFT57	Intraflagellar transport 57 homolog (Chlamydomonas)	Control	2.86464	0.000214
GgaAffx.20617.1.S1_at	IFT81	intraflagellar transport 81 homolog (Chlamydomonas)	Forskolin	2.2611	0.000651
GgaAffx.25177.1.S1_at	IFT88	intraflagellar transport 88 homolog (Chlamydomonas)	Forskolin	3.98757	0.000268
Gga.19491.1.S1_at	IGFBP1	insulin-like growth factor binding protein 1	Control	3.22707	0.00203869
Gga.11476.1.S1_at	IGFBP3	insulin-like growth factor binding protein 3	Control	4.39258	0.00019
GgaAffx.6554.1.S1_s_at	IGSF10	immunoglobulin superfamily, member 10	Control	4.78724	0.00154343
GgaAffx.13004.1.S1_at	IKBKB	inhibitor of kappa light polypeptide gene enhancer in B-cells, kinase beta	Forskolin	2.28744	0.000184
Gga.16401.1.S1_at	IL13RA1	interleukin 13 receptor, alpha 1	Control	8.05082	0.00131674
Gga.1307.1.S1_s_at	IL16	interleukin 16 (lymphocyte chemoattractant factor)	Control	7.06294	0.000606
GgaAffx.22628.1.S1_at	IL17REL	interleukin 17 receptor E-like	Control	11.5888	0.00676852
GgaAffx.22186.2.S1_s_at	IL1RAP	interleukin 1 receptor accessory protein	Control	2.69582	0.001018
Gga.2956.1.S1_at	IL22RA1	interleukin 22 receptor, alpha 1	Forskolin	2.43002	0.00593678
Gga.21.1.S1_a_at	IL2RG	interleukin 2 receptor, gamma (severe combined immunodeficiency)	Control	2.93211	0.00125527
Gga.8021.1.S1_a_at	IMMP1L	IMP1 inner mitochondrial membrane peptidase-like (S. cerevisiae)	Forskolin	3.55882	4e-05
Gga.8021.3.S1_at	IMMP1L	IMP1 inner mitochondrial membrane peptidase-like (S. cerevisiae)	Forskolin	2.13734	0.00462664
Gga.8021.5.A1_at	IMMP1L	IMP1 inner mitochondrial membrane peptidase-like (S. cerevisiae)	Forskolin	3.0311	0.00016
Gga.9803.1.S1_at	IMPA1	inositol(myo)-1(or 4)-monophosphatase 1	Forskolin	2.35513	0.00390224
Gga.12302.1.S1_at	IMPAD1	inositol monophosphatase domain containing 1	Forskolin	2.20193	0.000393
Gga.1251.2.S1_a_at	INCENP	inner centromere protein antigens 135/155kDa	Forskolin	3.63355	0.00265324
Gga.10287.1.S1_s_at	INPP4A	inositol polyphosphate-4-phosphatase, type I, 107kDa	Control	2.32099	0.00644409
GgaAffx.6371.2.S1_s_at	INTS10	integrator complex subunit 10	Forskolin	2.32624	0.000699
Gga.1447.3.S1_s_at	INTS2	integrator complex subunit 2	Forskolin	3.52201	0.00016
GgaAffx.12093.1.S1_s_at	INTS2	integrator complex subunit 2	Forskolin	2.24794	7.23e-05
Gga.3209.3.S1_at	IPMK	inositol polyphosphate multikinase	Forskolin	2.00194	0.000212
GgaAffx.25111.1.S1_s_at	IPO5	importin 5	Control	2.05286	0.00288673
GgaAffx.2904.1.S1_at	IPPK	inositol 1,3,4,5,6-pentakisphosphate 2-kinase	Control	3.92085	0.0022307
Gga.2251.1.S1_at	IQGAP1	IQ motif containing GTPase activating protein 1	Control	2.10819	0.000469
GgaAffx.5543.1.S1_at	IQUB	IQ motif and ubiquitin domain containing	Control	2.26843	0.00232976
Gga.12260.1.S1_at	IRAK1BP1	interleukin-1 receptor-associated kinase 1 binding protein 1	Forskolin	2.11861	0.00317909
Gga.4374.1.S1_a_at	IRF4	interferon regulatory factor 4	Control	5.7068	3.32e-05
Gga.7980.1.S1_at	IRF6	interferon regulatory factor 6	Control	2.41348	5.17e-05
Gga.6201.1.S1_at	ISG12-2	putative ISG12-2 protein	Forskolin	27.6749	0.00370118
Gga.5648.2.S1_a_at	ISLR	Immunoglobulin superfamily containing leucine-rich repeat	Control	4.75183	0.0013429
Gga.2662.1.S1_at	ITFG1	integrin alpha FG-GAP repeat containing 1	Forskolin	2.80833	1.9e-05
GgaAffx.11961.1.S1_s_at	ITFG1	integrin alpha FG-GAP repeat containing 1	Forskolin	3.03788	1.99e-06
Gga.566.1.S1_at	ITGA1	integrin, alpha 1	Control	4.56827	0.00505008
Gga.889.1.S1_at	ITGA3	integrin, alpha 3 (antigen CD49C, alpha 3 subunit of VLA-3 receptor)	Control	2.17519	0.000339
Gga.1784.1.S1_at	ITGA8	integrin, alpha 8	Forskolin	5.55109	0.000802
Gga.12412.1.S1_at	ITGB1BP1	Integrin beta 1 binding protein 1	Control	5.24234	0.000367
Gga.12452.4.S1_a_at	ITGB1BP1	Integrin beta 1 binding protein 1	Control	2.83025	0.000537
Gga.12452.4.S1_x_at	ITGB1BP1	Integrin beta 1 binding protein 1	Control	2.91506	0.000626
Gga.9752.1.S1_at	ITPKB	inositol 1,4,5-trisphosphate 3-kinase B	Control	3.41816	0.000163
Gga.223.1.S1_at	ITPR1	inositol 1,4,5-triphosphate receptor, type 1	Control	2.23765	0.00492165
Gga.6344.3.S1_a_at	IWS1	IWS1 homolog (S. cerevisiae)	Control	3.02281	8.91e-05
GgaAffx.12606.1.S1_at	JAM2	junctional adhesion molecule 2	Control	3.27309	0.00121247
GgaAffx.12606.1.S1_s_at	JAM2	junctional adhesion molecule 2	Control	4.2713	0.00114678
GgaAffx.8053.1.S1_at	JARID2	jumonji, AT rich interactive domain 2	Control	2.37349	0.00126771
Gga.7912.1.S1_at	JAZF1	JAZF zinc finger 1	Control	2.19443	0.00136898
Gga.10067.1.S1_at	KANK4	KN motif and ankyrin repeat domains 4	Forskolin	2.30759	0.00438768
Gga.3288.1.S1_at	KBTBD8	Kelch repeat and BTB (POZ) domain containing 8	Control	2.07297	0.00411316
Gga.4971.1.S1_at	KCNAB1	potassium voltage-gated channel, shaker-related subfamily, beta member 1	Control	388.984	1.99e-06
Gga.101.1.S1_at	KCND2	potassium voltage-gated channel, Shal-related subfamily, member 2	Control	3.96611	0.000576
Gga.13027.1.S1_at	KCNH7	potassium voltage-gated channel, subfamily H (eag-related), member 7	Control	4.88692	0.00176256
GgaAffx.10239.1.A1_at	KCNJ15	potassium inwardly-rectifying channel, subfamily J, member 15	Forskolin	4.99885	0.00717678
GgaAffx.2724.1.S1_at	KCNJ16	potassium inwardly-rectifying channel, subfamily J, member 16	Forskolin	4.82782	0.00142705
Gga.11212.1.S1_at	KCNRG	potassium channel regulator	Forskolin	2.21264	0.00466949
Gga.9174.2.S1_a_at	KCTD10	potassium channel tetramerisation domain containing 10	Forskolin	2.4511	0.00769439
Gga.11469.1.S1_a_at	KCTD20	potassium channel tetramerisation domain containing 20	Control	4.66405	0.000129
Gga.11469.3.S1_a_at	KCTD20	potassium channel tetramerisation domain containing 20	Control	2.88547	0.000681
Gga.10095.1.S1_at	KCTD4	potassium channel tetramerisation domain containing 4	Control	7.22273	0.00138797
GgaAffx.10791.1.S1_at	KDELC1	KDEL (Lys-Asp-Glu-Leu) containing 1	Forskolin	3.31442	0.000927
GgaAffx.10791.2.S1_s_at	KDELC1	KDEL (Lys-Asp-Glu-Leu) containing 1	Forskolin	4.04132	0.00176416
GgaAffx.11490.1.S1_s_at	KIAA1524	KIAA1524	Forskolin	2.97157	0.00698751
GgaAffx.12828.1.S1_at	KIAA1704	KIAA1704	Forskolin	4.26465	6.97e-05
Gga.19135.1.S1_at	KIAA1958	KIAA1958	Forskolin	6.17811	0.00500143
GgaAffx.25019.1.S1_at	KIF13B	kinesin family member 13B	Control	12.8769	1.84e-05
Gga.15946.2.S1_a_at	KIF1A	kinesin family member 1A	Control	3.28836	0.000887
GgaAffx.13032.1.S1_s_at	KIF23	kinesin family member 23	Forskolin	3.83916	0.0057517
Gga.8089.1.S1_at	KLF1	Kruppel-like factor 1 (erythroid)	Control	3.00274	0.00711674
GgaAffx.24837.1.S1_at	KLF10	Kruppel-like factor 10	Control	2.02977	0.000239
Gga.11081.1.S1_s_at	KLF13	Kruppel-like factor 13	Control	2.20321	0.000474
GgaAffx.25991.1.S1_at	KLF13	Kruppel-like factor 13	Control	2.30364	0.001603
Gga.7528.1.S1_at	KLF2	Kruppel-like factor 2 (lung)	Control	4.6659	0.00260902
Gga.11841.1.S1_s_at	KLF6	Kruppel-like factor 6	Control	2.52681	0.000924
GgaAffx.13008.1.S1_at	KLF6	Kruppel-like factor 6	Control	3.32471	2.68e-05
Gga.8134.1.S1_at	KLHDC4	kelch domain containing 4	Control	2.08586	0.000413
Gga.14052.1.S1_at	KLHL26	Kelch-like 26 (Drosophila)	Forskolin	2.9225	2.78e-05
GgaAffx.26234.1.S1_s_at	KNTC1	kinetochore associated 1	Forskolin	2.19214	0.00494964
GgaAffx.11578.1.S1_s_at	KPNA2	karyopherin alpha 2 (RAG cohort 1, importin alpha 1)	Forskolin	3.34316	0.00649225
Gga.2612.2.S1_s_at	KRT19	keratin 19	Forskolin	2.33179	0.00217085
Gga.17686.1.S1_at	KRT75	keratin 75	Forskolin	17.5914	0.000278
GgaAffx.26564.1.S1_at	KSR1	kinase suppressor of ras 1	Control	5.56619	0.000318
GgaAffx.26564.1.S1_s_at	KSR1	kinase suppressor of ras 1	Control	3.48949	0.00293789
Gga.16661.1.S1_s_at	L3MBTL2	l(3)mbt-like 2 (Drosophila)	Forskolin	2.41296	5.61e-05
GgaAffx.9753.2.S1_s_at	LACE1	lactation elevated 1	Control	3.91905	0.000628
GgaAffx.9957.1.S1_s_at	LACTB2	lactamase, beta 2	Forskolin	2.37986	0.003351
Gga.5285.1.S1_s_at	LANCL1	LanC lantibiotic synthetase component C-like 1 (bacterial)	Forskolin	2.46099	0.000222
Gga.2693.1.S1_at	LARP4	La ribonucleoprotein domain family, member 4	Control	2.09096	0.00511159
GgaAffx.7530.1.S1_at	LARS2	leucyl-tRNA synthetase 2, mitochondrial	Control	2.90313	0.00307451
GgaAffx.7554.7.S1_s_at	LARS2	leucyl-tRNA synthetase 2, mitochondrial	Control	2.65977	0.00483493
GgaAffx.2924.1.S1_at	LAS1L	LAS1-like (S. cerevisiae)	Forskolin	2.62182	0.000207
GgaAffx.3716.1.S1_s_at	LCMT1	leucine carboxyl methyltransferase 1	Forskolin	2.82733	0.000783
Gga.3188.1.S1_at	LCMT2	leucine carboxyl methyltransferase 2	Forskolin	3.12648	6.18e-05
GgaAffx.11212.1.S1_s_at	LCORL	ligand dependent nuclear receptor corepressor-like	Control	3.53388	0.00221708
GgaAffx.4559.2.S1_s_at	LEPREL1	leprecan-like 1	Control	2.66779	0.00121563
Gga.854.1.S1_a_at	LGALS1	lectin, galactoside-binding, soluble, 1 (galectin 1)	Control	3.82813	0.0044168
Gga.154.1.S1_at	LGALS3	lectin, galactoside-binding, soluble, 3	Control	6.44964	0.000221
Gga.2756.1.S1_at	LGI1	leucine-rich, glioma inactivated 1	Control	11.2162	0.00503861
Gga.62.1.S1_at	LIFR	leukemia inhibitory factor receptor alpha	Control	2.28888	0.000152
Gga.3.1.S1_at	LIMK1	LIM domain kinase 1	Control	2.72523	0.000469
Gga.1187.2.S1_s_at	LIMS1 /// LOC771176	LIM and senescent cell antigen-like domains 1 /// hypothetical protein LOC771176	Control	2.06948	0.00444152
Gga.15049.1.S1_s_at	LIMS1 /// LOC771176	LIM and senescent cell antigen-like domains 1 /// hypothetical protein LOC771176	Control	2.87446	0.00595734
GgaAffx.11956.1.S1_at	LIMS1 /// LOC771176	LIM and senescent cell antigen-like domains 1 /// hypothetical protein LOC771176	Control	2.19748	0.000882
Gga.9472.1.S1_s_at	LIN52	lin-52 homolog (C. elegans)	Forskolin	2.50163	0.000164
GgaAffx.1225.1.S1_at	LINGO2	leucine rich repeat and Ig domain containing 2	Control	3.11435	0.00289926
GgaAffx.10325.1.S1_s_at	LMBRD1	LMBR1 domain containing 1	Forskolin	2.62141	0.000119
GgaAffx.5267.1.S1_at	LMCD1	LIM and cysteine-rich domains 1	Control	4.13198	0.00367163
Gga.1368.1.S2_at	LMNB1	lamin B1	Forskolin	3.1823	0.000603
Gga.8546.2.S1_at	LOC378902	death domain-containing tumor necrosis factor receptor superfamily member 23	Control	2.8939	0.000934
Gga.970.1.S2_at	LOC395334	putative photopigment melanopsin	Control	27.7595	2.53e-06
Gga.2073.1.S1_at	LOC395532	Alpha-1 collagen (I)	Control	6.30245	0.00386964
Gga.1002.1.S1_at	LOC395566	T-protein	Forskolin	2.61291	0.00206288
Gga.12514.1.S1_a_at	LOC395611	Glutathione S-transferase class-alpha	Control	2.26841	0.00083
Gga.2152.1.S1_at	LOC395762	KS5 protein	Control	2.0137	0.00419037
Gga.1337.1.S1_at	LOC395787	smooth muscle protein phosphatase type 1-binding subunit	Forskolin	2.20351	0.000997
Gga.4422.2.S1_a_at	LOC396002	AK	Control	17.5678	3.53e-06
Gga.520.1.S1_at	LOC396126	activin beta B	Control	2.84946	0.001671
Gga.707.1.S1_at	LOC396207	nuclear factor I-X protein	Control	2.35215	0.00270411
Gga.18919.1.S1_a_at	LOC396429 /// LOC770103	min alpha-trop /// similar to Tropomyosin alpha-3 chain (Tropomyosin-3) (Tropomyosin gamma) (hTM5)	Control	10.2557	0.000345
Gga.4308.1.S1_at	LOC396507	M-CK	Control	7.04838	0.000831
Gga.9483.1.S1_at	LOC414835	cHz-cadherin	Control	2.11762	0.00607281
Gga.6874.1.S1_at	LOC415324	similar to epididymal protein	Control	10.7713	2.73e-05
GgaAffx.2824.2.S1_s_at	LOC415416	similar to KIAA1370 protein	Control	2.43469	4.91e-05
Gga.11740.1.S1_at	LOC415459	similar to chromosome 6 open reading frame 119	Forskolin	2.64972	5.42e-05
Gga.12272.1.S1_at	LOC415460	similar to hypothetical protein MGC29937	Forskolin	2.78046	0.00013
Gga.6982.1.S1_at	LOC415553	similar to Hypothetical protein FLJ11506	Forskolin	3.80673	0.000287
Gga.6982.2.S1_a_at	LOC415553	similar to Hypothetical protein FLJ11506	Forskolin	2.49085	0.00117679
GgaAffx.5039.1.S1_at	LOC415561	similar to KIAA0925 protein	Control	2.54973	0.001393
GgaAffx.2994.1.S1_at	LOC415594 /// LOC776238	similar to rabconnectin	Forskolin	3.06825	0.00352717
Gga.12643.1.S1_s_at	LOC415708	similar to Hypothetical protein CBG04537	Control	2.5091	0.000344
Gga.12861.1.S1_at	LOC415708	similar to Hypothetical protein CBG04537	Control	5.1798	9.04e-06
Gga.2696.1.S1_at	LOC415726	similar to selectin ligand interactor cytoplasmic-1	Forskolin	2.56224	0.00200299
Gga.12588.2.S1_a_at	LOC415770	Hypothetical LOC415770	Forskolin	2.39265	6.29e-05
Gga.9520.1.S1_at	LOC416126	similar to KIAA0779 protein	Control	2.20698	0.000185
GgaAffx.611.1.S1_at	LOC416139	hypothetical LOC416139	Control	2.28567	0.00175155
Gga.16122.1.S1_at	LOC416297	Similar to Chromosome 5 open reading frame 5	Forskolin	2.16529	0.00751941
GgaAffx.8586.3.S1_s_at	LOC416322	similar to PDZ domain-containing guanine nucleotide exchange factor PDZ-GEF2	Control	2.10061	0.000107
Gga.1745.4.S1_a_at	LOC416404	Similar to hypothetical protein MGC2494	Control	2.01826	0.000207
Gga.12028.1.S1_a_at	LOC416518	hypothetical LOC416518	Forskolin	2.40638	0.00121563
Gga.9302.2.S1_a_at	LOC416541	similar to KIAA1738 protein	Forskolin	2.58234	0.00448847
Gga.15723.1.S1_s_at	LOC416654	hypothetical LOC416654	Control	2.06595	0.000137
Gga.14123.1.S1_at	LOC416740	similar to secreted protein Isthmin	Control	4.02489	0.000297
Gga.8215.1.S1_at	LOC416998	similar to NALP1	Control	3.31871	0.00271816
Gga.19984.1.S1_at	LOC417126	similar to beta-1,3-N-acetylglucosaminyltransferase bGnT-5; beta 1,3 N-acetyglucosaminyltransferase Lc3 synthase	Control	17.138	4.87e-05
Gga.2278.1.S1_at	LOC417161 /// LOC772014	similar to RP11-23J9.1	Control	8.98077	0.00246172
GgaAffx.25817.1.S1_s_at	LOC417161 /// LOC772014	similar to RP11-23J9.1	Control	5.89716	0.000628
Gga.19330.1.S1_at	LOC417231	similar to collagen, type XXVII, alpha 1	Forskolin	8.82479	1.84e-05
GgaAffx.26413.1.S1_s_at	LOC417231 /// LOC417234	similar to collagen, type XXVII, alpha 1	Forskolin	3.85285	0.000265
Gga.13391.1.S1_at	LOC417234	similar to collagen, type XXVII, alpha 1	Forskolin	10.0038	0.00031
Gga.14893.1.S1_at	LOC417372	Hypothetical gene supported by CR386527	Control	18.9399	4.4e-05
Gga.8168.2.S1_at	LOC417374	similar to integrin beta 4	Control	4.44177	0.0030358
Gga.6489.1.S1_at	LOC417380	similar to Coiled-coil domain containing 57	Control	11.6601	0.000718
Gga.12631.2.S1_at	LOC417712	Similar to MLL5	Forskolin	2.13598	0.00693103
GgaAffx.20202.1.S1_at	LOC417724	Hypothetical LOC417724	Control	3.63193	0.000101
Gga.10923.2.S1_s_at	LOC417869	similar to KIAA0938 protein	Control	2.38697	0.000129
Gga.14867.1.S1_at	LOC417879	Similar to Chromosome 12 open reading frame 26	Forskolin	2.57195	0.000304
GgaAffx.23392.1.S1_at	LOC417879	similar to Chromosome 12 open reading frame 26	Forskolin	2.64178	0.0016982
Gga.5576.1.S1_a_at	LOC417946 /// LOC417950 /// LOC427884 /// LOC770005 /// LOC770079 /// LOC770142	germinal histone H4 gene /// similar to germinal histone H4 gene /// similar to histone H4	Forskolin	3.7624	0.000148
Gga.5576.2.S1_at	LOC417946 /// LOC417950 /// LOC427884 /// LOC770005 /// LOC770079 /// LOC770142	germinal histone H4 gene /// similar to germinal histone H4 gene /// similar to histone H4	Forskolin	12.0746	1.22e-05
GgaAffx.21534.1.S1_s_at	LOC417962	LOC417962	Control	53.8589	6.23e-05
Gga.3095.1.S1_a_at	LOC417967	similar to hypothetical protein FLJ22662	Control	4.13816	0.000778
Gga.9604.1.S1_s_at	LOC417970	similar to RIKEN cDNA D130059P03 gene	Control	3.9583	0.000198
Gga.11868.1.S1_a_at	LOC418138	similar to hypothetical protein MGC50559	Forskolin	2.91727	0.00283003
Gga.16781.1.S1_at	LOC418249	hypothetical gene supported by CR391159	Control	2.78176	0.00321102
Gga.17002.1.S1_at	LOC418362	hypothetical gene supported by CR390941	Control	4.18486	0.00250071
GgaAffx.9804.1.S1_at	LOC418421	hypothetical LOC418421	Control	7.2039	2.95e-05
Gga.9832.1.S1_a_at	LOC418453	Hypothetical gene supported by CR390280	Forskolin	3.04581	9.44e-05
GgaAffx.20268.1.S1_s_at	LOC418543	hypothetical gene supported by BX933825; CR407341	Control	8.89936	0.00044
GgaAffx.25048.1.S1_s_at	LOC418677	hypothetical LOC418677	Control	2.3567	0.00393643
GgaAffx.10770.1.S1_s_at	LOC418738	similar to Family with sequence similarity 70, member B	Control	10.2167	0.000337
GgaAffx.10770.2.S1_at	LOC418738	similar to Family with sequence similarity 70, member B	Control	8.05871	0.00524163
Gga.7481.1.S1_at	LOC418822	similar to RIKEN cDNA 2410129H14	Forskolin	2.13592	7.04e-05
Gga.14339.1.S1_s_at	LOC418833	response gene to complement 32	Control	5.20556	0.000704
GgaAffx.20217.1.S1_at	LOC418900	Hypothetical LOC418900	Control	5.00067	0.000108
Gga.8228.1.S1_at	LOC419037	similar to chromosome 10 open reading frame 30	Control	4.93248	6.64e-05
GgaAffx.1111.5.S1_s_at	LOC419135	similar to brain otoferlin	Control	2.94251	0.000315
Gga.15864.1.S1_at	LOC419171	Similar to Protein C20orf129	Forskolin	73.2122	5.44e-06
Gga.18023.1.S1_at	LOC419171	similar to Protein C20orf129	Forskolin	8.88899	3.12e-05
Gga.13129.1.S1_s_at	LOC419204	Finished cDNA, clone ChEST304i14 /// Similar to junctophilin type 2	Control	88.035	1.54e-05
Gga.18945.1.S1_at	LOC419210	PREX1 protein	Control	2.21597	0.00208457
Gga.8139.1.S1_at	LOC419389	hypothetical gene supported by CR385622	Control	14.0448	0.00130782
Gga.9574.1.S1_at	LOC419390	similar to enhancer of split related protein-7	Control	5.80095	0.00106467
Gga.1098.1.S1_at	LOC419425	hypothetical LOC419425	Forskolin	31.8359	4.96e-05
Gga.14297.1.S1_at	LOC419734	Similar to Sorting nexin-19	Forskolin	2.21431	0.000498
GgaAffx.4100.1.S1_at	LOC419749	hypothetical LOC419749	Control	2.41292	0.00260983
Gga.15748.1.S1_at	LOC420035	Hypothetical LOC420035	Control	3.54712	0.00346608
Gga.1602.1.S1_at	LOC420075	similar to CDNA sequence BC072620	Control	14.6159	0.000286
Gga.2178.1.S1_at	LOC420078	similar to DOT1-like protein	Control	5.57065	3.13e-05
GgaAffx.25963.1.S1_at	LOC420138	similar to C3 and PZP-like alpha-2-macroglobulin domain containing 8	Control	5.08616	0.00169733
GgaAffx.24817.1.S1_s_at	LOC420227	hypothetical protein LOC420227	Control	2.11008	0.000418
Gga.7004.1.S1_at	LOC420301	similar to stem cell antigen 2	Control	125.857	5.59e-05
GgaAffx.4623.1.S1_at	LOC420482	hypothetical LOC420482	Control	7.02187	0.000348
GgaAffx.5438.1.S1_at	LOC420516	similar to mannose receptor	Control	3.29704	0.0024889
Gga.3202.1.S1_a_at	LOC420716	C-RF amide	Control	2.49114	0.00731548
GgaAffx.7805.1.S1_at	LOC420768	similar to C7orf10 protein	Forskolin	2.77078	0.000521
Gga.9596.1.S1_at	LOC420807	similar to LOC407702 protein	Forskolin	4.00595	0.000745
GgaAffx.24006.1.A1_at	LOC420882	similar to chromosome 6 open reading frame 86	Forskolin	2.88781	0.00149777
GgaAffx.24093.1.S1_at	LOC420925	similar to Chromosome 6 open reading frame 151	Forskolin	2.31946	0.000784
GgaAffx.20456.1.S1_s_at	LOC420939	LOC420939	Control	3.72641	0.000421
GgaAffx.8727.1.S1_at	LOC421014	hypothetical LOC421014	Control	9.19688	3.46e-05
Gga.8164.1.S1_a_at	LOC421099	similar to Ras-related protein Rab-10	Forskolin	4.1598	0.000254
Gga.5337.1.S1_at	LOC421120	similar to Chain A, Crystal Structure Of The Human Acyl Protein Thioesterase 1 At 1.5 A Resolution	Forskolin	2.21121	0.00102993
GgaAffx.367.1.S1_at	LOC421174	similar to protein-tyrosine-phosphatase (EC 3.1.3.48), receptor type OST	Forskolin	2.62809	0.00193839
Gga.19202.1.S1_at	LOC421229	Hypothetical LOC421229	Control	5.14617	0.00394134
Gga.16143.1.S1_at	LOC421233	similar to zinc finger protein 336; GDNF-inducible zinc finger protein 1	Control	5.21609	0.00138236
Gga.20049.1.S1_at	LOC421241	hypothetical gene supported by CR406891	Control	2.7351	1.54e-05
Gga.7479.1.S1_at	LOC421258	similar to mKIAA0708 protein	Forskolin	2.24887	6.82e-05
Gga.8222.1.S1_at	LOC421265	hypothetical LOC421265	Forskolin	2.18206	0.00139686
Gga.18561.1.S1_s_at	LOC421415	hypothetical gene supported by CR390940	Control	6.1017	6.68e-05
Gga.7212.1.S1_at	LOC421447	similar to Ephx1 protein	Control	2.70844	0.00530929
GgaAffx.6747.1.S1_at	LOC421493	hypothetical LOC421493	Forskolin	3.62562	0.000214
Gga.16497.1.S1_at	LOC421506	hypothetical gene supported by CR386744	Control	3.95674	0.00462014
Gga.7606.1.S1_at	LOC421539	similar to Protein KIAA0133	Forskolin	2.24943	0.00530726
GgaAffx.7801.1.S1_at	LOC421618	hypothetical LOC421618	Control	2.97523	0.000543
Gga.7424.1.S1_at	LOC421656	similar to synaptojanin 2	Control	2.24072	0.000502
Gga.10139.1.S1_s_at	LOC421693	Similar to AHI1 protein	Control	2.03393	0.00150279
Gga.16138.1.S1_at	LOC421716	hypothetical gene supported by CR385186	Forskolin	5.15589	0.000803
Gga.17831.1.S1_at	LOC421736	hypothetical gene supported by CR388809	Control	11.4714	0.00025
GgaAffx.10417.1.S1_s_at	LOC421884	similar to bullous pemphigoid antigen 1, 230/240kDa	Control	5.32345	0.000525
GgaAffx.10417.7.S1_s_at	LOC421884	similar to bullous pemphigoid antigen 1, 230/240kDa	Control	3.82628	0.00190989
GgaAffx.10475.1.S1_at	LOC421910	similar to Acp1 protein	Control	9.15139	1.55e-05
Gga.2001.1.S1_at	LOC421976	pre-mRNA branch site protein p14	Forskolin	2.73851	9.57e-05
Gga.13754.1.S1_at	LOC422056	hypothetical gene supported by CR338746	Control	6.03299	0.00137027
Gga.15421.1.S1_s_at	LOC422151	similar to FNDC3 protein	Forskolin	2.61067	4.78e-05
Gga.6314.1.S1_at	LOC422151	similar to FNDC3 protein	Forskolin	2.29205	2.35e-07
GgaAffx.26127.1.S1_s_at	LOC422151	similar to FNDC3 protein	Forskolin	2.99366	0.00304778
Gga.6356.2.S1_s_at	LOC422214	similar to nuclear cap binding protein subunit 2; nuclear cap binding protein subunit 2, 20kDa	Forskolin	2.05018	0.00175714
Gga.16339.1.S1_at	LOC422221	similar to putative 40-2-3 protein	Control	3.649	9.86e-05
GgaAffx.4661.1.S1_at	LOC422301	similar to P1-A	Control	3.32684	0.001874
GgaAffx.4662.1.S1_at	LOC422301	similar to P1-A	Control	2.54603	0.00529446
GgaAffx.20699.2.S1_s_at	LOC422305	similar to DNA segment, Chr 10, Johns Hopkins University 81 expressed	Control	35.7195	0.000109
GgaAffx.20173.1.S1_s_at	LOC422450 /// TBC1D9	similar to KIAA0882 protein /// TBC1 domain family, member 9 (with GRAM domain)	Control	2.79852	0.000444
GgaAffx.23061.5.S1_s_at	LOC422450 /// TBC1D9	similar to KIAA0882 protein /// TBC1 domain family, member 9 (with GRAM domain)	Control	2.46313	0.00193531
Gga.17472.1.S1_at	LOC422515	similar to FAM13A1_v2 protein	Control	5.85351	0.000236
GgaAffx.23219.1.S1_s_at	LOC422515	similar to FAM13A1_v2 protein	Control	2.11996	0.00381914
Gga.18854.1.S1_s_at	LOC422540	similar to KIAA1546 protein	Control	7.15152	0.000258
Gga.18271.1.S1_at	LOC422606	Similar to DNA helicase HEL308	Forskolin	4.6845	0.00126557
Gga.18271.1.S1_s_at	LOC422606	similar to DNA helicase HEL308	Forskolin	2.1865	0.000752
GgaAffx.23492.1.S1_at	LOC422606	similar to DNA helicase HEL308	Forskolin	3.70401	0.00164675
Gga.13244.1.S1_a_at	LOC422757	hypothetical LOC422757	Control	2.48475	2.73e-05
GgaAffx.24406.1.S1_at	LOC422804	similar to mKIAA0746 protein	Forskolin	2.50223	0.00134387
Gga.10112.1.S1_at	LOC422877	similar to RIKEN cDNA A930005I04 gene	Forskolin	6.11366	0.00305355
GgaAffx.10170.1.S1_at	LOC422929	similar to alpha1A-adrenoceptor	Forskolin	2.14233	0.00520244
Gga.19052.1.S1_at	LOC422945	hypothetical gene supported by CR406243	Control	10.9913	6.18e-05
Gga.2343.1.S1_at	LOC422945	Hypothetical gene supported by CR406243	Control	4.41404	0.00456708
Gga.6504.1.S1_at	LOC422993	similar to inteferon-induced membrane protein Leu-13/9-27	Control	22.6705	5.56e-05
GgaAffx.22010.1.S1_at	LOC423097	similar to ovary-specific MOB-like protein	Control	3.83722	0.00139149
Gga.6162.1.S1_at	LOC423224 /// SPTBN5	similar to beta chain spectrin /// spectrin, beta, non-erythrocytic 5	Control	37.2183	4.97e-05
Gga.6162.1.S1_s_at	LOC423224 /// SPTBN5	similar to beta chain spectrin /// spectrin, beta, non-erythrocytic 5	Control	35.4732	1.01e-05
Gga.16980.1.S1_at	LOC423245	similar to chromosome 14 open reading frame 43	Control	5.38418	0.00237478
Gga.7213.1.S1_at	LOC423256	CGI-146 protein	Control	3.43764	0.000146
Gga.19742.1.S1_at	LOC423270	Similar to pleckstrin homology domain containing, family H (with MyTH4 domain) member 1	Forskolin	2.12878	0.00146821
GgaAffx.6287.1.S1_at	LOC423317	hypothetical LOC423317	Control	5.59792	7.86e-05
Gga.3419.1.S1_at	LOC423385	similar to neurexin III beta	Control	7.34386	0.000247
Gga.6406.1.S1_at	LOC423425	hypothetical LOC423425	Control	3.44647	0.00208451
GgaAffx.23542.1.S1_s_at	LOC423468	similar to Hypothetical protein KIAA0297/KIAA0329	Forskolin	2.05063	9.46e-05
Gga.16430.1.S1_at	LOC423474	hypothetical LOC423474	Control	2.55325	0.00465272
Gga.1705.1.S1_at	LOC423530	similar to chromosome 14 open reading frame 100	Forskolin	2.02114	0.000646
Gga.16210.1.S1_at	LOC423551	hypothetical LOC423551	Forskolin	2.49178	0.000121
GgaAffx.23791.1.S1_s_at	LOC423551	hypothetical LOC423551	Forskolin	4.0824	0.000195
Gga.6539.1.S1_at	LOC423593	Similar to KIAA1903 protein	Forskolin	2.18957	0.00296802
GgaAffx.7901.1.S1_at	LOC423593	similar to KIAA1903 protein	Forskolin	2.09162	0.00580063
GgaAffx.1724.1.S1_at	LOC423635	hypothetical LOC423635	Control	2.90053	0.00185328
GgaAffx.1799.1.S1_at	LOC423645 /// PCDH15	protocadherin 15 /// LOC423645	Control	3.16922	0.00225126
GgaAffx.26659.1.S1_s_at	LOC423772	similar to KIAA0592 protein	Control	2.08902	0.00363629
Gga.7092.1.S1_at	LOC423781	similar to FLJ00156 protein	Control	4.68608	0.00127245
GgaAffx.20931.1.S1_s_at	LOC423793	similar to M-phase phosphoprotein 1	Forskolin	2.30386	0.000855
GgaAffx.4340.1.S1_at	LOC423818	similar to Dual specificity phosphatase 11 (RNA/RNP complex 1-interacting)	Forskolin	2.04018	0.00310869
GgaAffx.6033.1.S1_at	LOC423946	similar to metalloprotease-disintegrin	Forskolin	2.22919	0.00294662
Gga.3676.1.S1_at	LOC423952	N-acetylgalactosamine 4-sulfate 6-O-sulfotransferase	Forskolin	4.52569	0.00121574
Gga.13564.1.S1_at	LOC423991	similar to KIAA1946	Forskolin	2.39938	0.00094
Gga.9525.1.S1_s_at	LOC423991	similar to KIAA1946	Forskolin	2.36709	0.000218
GgaAffx.13142.1.S1_at	LOC424067	similar to DNA polymerase-transactivated protein 6	Control	2.20482	0.000171
Gga.14167.1.S1_at	LOC424170	Similar to ATP-binding cassette, sub-family B (MDR/TAP), member 11	Control	31.607	0.000154
Gga.8216.1.S1_at	LOC424257	Similar to KIAA1237 protein	Forskolin	5.23738	0.000382
Gga.11879.1.S1_at	LOC424258	Similar to SLC12A8 cation-chloride cotransporter	Forskolin	2.73325	0.00454281
Gga.5984.2.S1_a_at	LOC424383	similar to phosphatidic acid phosphatase type 2 domain containing 2	Forskolin	2.83128	0.00317239
Gga.12089.1.S1_a_at	LOC424430	similar to vesicle amine transport protein 1; membrane protein of cholinergic synaptic vesicles; synaptic vesicle membrane protein VAT-1 homolog	Forskolin	3.63001	0.000513
Gga.12642.1.S1_at	LOC424434	hypothetical LOC424434	Control	3.50366	0.000637
Gga.16995.1.S1_at	LOC424473	hypothetical LOC424473	Control	4.57423	0.000212
Gga.16436.1.S1_at	LOC424593	similar to selenoprotein Pb	Control	2.56951	0.00702557
Gga.2780.1.S1_a_at	LOC424644	similar to hypothetical protein MGC52498	Control	9.37998	8.79e-05
Gga.5397.1.S1_s_at	LOC424678	hypothetical LOC424678	Forskolin	2.23346	0.00305818
GgaAffx.20284.1.S1_s_at	LOC424965	hypothetical gene supported by CR390948	Control	6.62828	1.22e-05
Gga.16015.1.S1_at	LOC425015	similar to caspase recruitment domain protein 7	Forskolin	2.43853	0.00397626
Gga.16014.1.S1_at	LOC425209	Hypothetical LOC425209	Control	2.05534	0.00126557
Gga.14209.1.S1_at	LOC425403	Hypothetical LOC425403	Control	4.27558	1.54e-05
Gga.17679.1.S1_s_at	LOC425449 /// LOC425815 /// LOC426001 /// LOC429236 /// LOC429646 /// LOC430678 /// LOC769215 /// LOC769906 /// LOC777206 /// LOC777414	similar to immunoglobulin-like receptor CHIR-AB3 /// similar to immunoglobulin-like receptor CHIR-B4 /// similar to immunoglobulin-like receptor CHIR-B5 /// similar to immunoglobulin-like receptor CHIR-B	Control	3.66877	0.0012308
GgaAffx.23227.1.S1_at	LOC425588	similar to KIAA0612 protein	Control	4.60913	0.00127126
GgaAffx.9042.5.S1_at	LOC425756	similar to Alpha-2-macroglobulin precursor (Alpha-2-M)	Control	5.50717	0.00230789
Gga.11161.1.S1_at	LOC425894	similar to MGC68968 protein	Control	3.00244	0.00651855
Gga.18943.1.S1_at	LOC426039	hypothetical LOC426039	Forskolin	2.33593	0.00109815
GgaAffx.11352.1.S1_at	LOC426050	similar to KIAA0802 protein	Forskolin	3.39263	0.00321727
GgaAffx.20330.1.S1_at	LOC426050	similar to KIAA0802 protein	Forskolin	2.49745	3.31e-05
GgaAffx.8508.1.S1_s_at	LOC426050	similar to KIAA0802 protein	Forskolin	2.86781	0.00304961
Gga.14779.2.S1_a_at	LOC426092	hypothetical gene supported by CR386914	Forskolin	2.91238	0.00354687
Gga.11913.1.S1_at	LOC426170	similar to RIKEN cDNA 2310016C16	Forskolin	2.24012	0.00124038
Gga.16360.1.S1_at	LOC426193	Similar to FLJ20699 protein	Control	2.14171	0.00138951
Gga.13275.1.S1_s_at	LOC426279	similar to Peripheral-type benzodiazepine receptor-associated protein 1 (PRAX-1) (Peripheral benzodiazepine receptor interacting protein) (PBR-IP) (RIM binding protein 1) (RIM-BP1)	Forskolin	2.1668	0.00276338
Gga.16687.1.S1_at	LOC426415	hypothetical LOC426415	Forskolin	2.25516	5.05e-05
Gga.16181.1.S1_at	LOC426585	similar to KIAA1310 protein	Control	3.45688	0.000238
Gga.16181.1.S1_s_at	LOC426585	similar to KIAA1310 protein	Control	2.59767	0.000178
GgaAffx.24429.1.A1_at	LOC426599	hypothetical LOC426599	Control	2.5548	0.00438768
Gga.12976.1.S1_at	LOC426860	Hypothetical LOC426860	Forskolin	2.48369	0.00438768
Gga.17089.1.S1_at	LOC426923	similar to Hypothetical protein FLJ23263	Control	6.46235	0.000138
Gga.15811.2.S1_at	LOC426988	similar to cytokine-like nuclear factor n-pac; 3-hydroxyisobutyrate dehydrogenase-like	Control	4.80763	6.18e-05
Gga.15811.2.S1_s_at	LOC426988	similar to cytokine-like nuclear factor n-pac; 3-hydroxyisobutyrate dehydrogenase-like	Control	4.93037	0.000783
Gga.1323.1.S1_at	LOC427000	similar to Exonuclease domain containing 1	Forskolin	3.81509	0.0014804
Gga.10800.1.S1_s_at	LOC427050	similar to vacuolar protein sorting 13A isoform B; chorein; chorea acanthocytosis	Control	2.0914	0.00251873
Gga.8838.1.S1_at	LOC427079	Similar to keratin 18	Control	4.60145	0.00316012
Gga.2141.2.S1_at	LOC427109	similar to hypothetical protein DKFZp564D172	Forskolin	5.20084	0.000967
GgaAffx.9287.1.S1_at	LOC427114	similar to KIAA0372	Forskolin	3.435	0.00282195
GgaAffx.9392.1.S1_at	LOC427170	similar to Microtubule-associated serine/threonine-protein kinase 4	Control	2.0587	0.000745
GgaAffx.9412.1.S1_at	LOC427182	similar to Junction-mediating and regulatory protein	Control	4.95713	0.000663
GgaAffx.9478.1.S1_at	LOC427201	similar to Rho-guanine nucleotide exchange factor	Control	2.39052	0.00713739
GgaAffx.9478.1.S1_s_at	LOC427201	similar to Rho-guanine nucleotide exchange factor	Control	2.78985	0.00715562
GgaAffx.9938.1.S1_at	LOC427318	hypothetical LOC427318	Forskolin	3.0214	0.00208703
Gga.1946.1.S1_at	LOC427440	similar to hypothetical protein FLJ13231	Forskolin	3.34333	0.00643631
Gga.8424.1.S1_at	LOC427472	similar to UPF0308 protein C9orf21	Forskolin	2.06932	0.00388888
GgaAffx.1066.1.S1_at	LOC427799	hypothetical LOC427799	Control	11.0576	0.000181
Gga.5539.1.S1_at	LOC427832	Similar to Stromal cell-derived factor 2	Forskolin	2.40878	0.000168
GgaAffx.24612.1.S1_at	LOC428238	hypothetical LOC428238	Forskolin	3.57985	0.00142316
Gga.6098.1.S1_at	LOC428309	Similar to contactin associated protein	Control	6.21589	0.000802
Gga.12123.1.S1_at	LOC428508	similar to putative BRCA1-interacting protein	Forskolin	3.10502	0.000615
GgaAffx.5648.1.S1_at	LOC428554	similar to tandem pore domain potassium channel THIK-2	Control	3.56396	0.00247722
GgaAffx.21695.1.S1_at	LOC428615	Similar to MS1	Forskolin	3.68977	0.000337
Gga.7508.2.S1_at	LOC428674	similar to p150 target of rapamycin (TOR)-scaffold protein containing WD-repeats	Control	3.95561	0.000881
GgaAffx.9095.1.S1_at	LOC428789	hypothetical LOC428789	Control	3.6682	0.00225377
Gga.11697.1.S1_at	LOC428807	Hypothetical LOC428807	Forskolin	2.17093	0.000533
GgaAffx.3307.1.S1_at	LOC428843	similar to Liprin-beta-2 (Protein tyrosine phosphatase receptor type f polypeptide-interacting protein-binding protein 2) (PTPRF-interacting protein-binding protein 2)	Control	2.90037	0.000917
GgaAffx.6493.1.S1_at	LOC428890	similar to hypohtetical protein	Control	3.52486	0.000864
Gga.10818.2.S1_s_at	LOC429567	Similar to protease	Control	7.29603	0.0024889
Gga.10266.1.S1_at	LOC429955	Similar to RAB15	Control	4.51551	0.000704
Gga.12065.1.S1_at	LOC430580	Similar to MGC80827 protein	Control	11.7318	2.68e-05
GgaAffx.24213.3.S1_s_at	LOC430580	similar to MGC80827 protein	Control	6.1375	0.000372
GgaAffx.9494.1.S1_at	LOC431595	similar to KIAA0888 protein	Control	3.15775	0.000129
GgaAffx.9494.1.S1_s_at	LOC431595	similar to KIAA0888 protein	Control	3.17444	0.000171
GgaAffx.9503.1.S1_at	LOC431596	hypothetical LOC431596	Control	3.49732	0.00764964
GgaAffx.9565.2.S1_s_at	LOC431602	similar to protein tyrosine phosphatase, receptor type, D	Control	2.53509	0.00134294
GgaAffx.9952.1.S1_at	LOC431627	similar to MGC82100 protein	Control	2.95666	0.006812
Gga.13288.1.S1_at	LOC431639	Hypothetical LOC431639	Forskolin	2.19789	0.00511159
Gga.3630.1.S1_at	LOC431656	hypothetical LOC431656	Control	3.301	0.00454953
GgaAffx.25453.1.S1_at	LOC431656	hypothetical LOC431656	Control	6.68808	0.00121695
Gga.6161.1.S1_a_at	LOC768436	hypothetical protein LOC768436	Control	2.1006	0.00029
GgaAffx.5667.1.S1_at	LOC768788	hypothetical protein LOC768788	Control	9.68911	0.000259
Gga.4759.1.S1_at	LOC769030	similar to multisynthetase complex p38 auxiliary component	Forskolin	2.33469	0.000549
Gga.16731.1.S1_at	LOC769088	similar to dysferlin	Control	3.2106	0.00123016
GgaAffx.12246.1.S1_s_at	LOC769134 /// SPAM1	sperm adhesion molecule 1 (PH-20 hyaluronidase, zona pellucida binding) /// similar to ADP-ribosylation factor-like 10B	Control	4.46148	0.00744522
GgaAffx.24639.1.S1_at	LOC769163	similar to GPBP-interacting protein 130b	Control	3.42139	0.00634725
Gga.5423.1.S1_at	LOC769275	hypothetical protein LOC769275	Control	6.7796	0.00146339
GgaAffx.26742.1.S1_at	LOC769442	similar to Chromosome 5 open reading frame 5	Forskolin	2.60427	0.00387748
Gga.7849.1.S1_at	LOC769446	hypothetical protein LOC769446	Control	4.17425	2.68e-05
Gga.15137.1.S1_at	LOC769469	Hypothetical protein LOC769469	Forskolin	2.01044	0.00223412
GgaAffx.20270.1.S1_s_at	LOC769469	Hypothetical protein LOC769469	Forskolin	3.37149	0.0049734
GgaAffx.11270.1.S1_at	LOC769705	similar to proline-rich protein	Control	4.58431	0.00753792
GgaAffx.21471.1.S1_s_at	LOC769726	similar to MGC80370 protein	Control	6.83887	0.00370983
Gga.5730.1.S1_a_at	LOC769739	hypothetical protein LOC769739	Control	4.03406	4.54e-06
Gga.7003.1.S1_at	LOC769740	Hypothetical protein LOC769740	Forskolin	2.33192	3.21e-06
Gga.8962.1.S1_at	LOC769755	hypothetical protein LOC769755	Forskolin	2.30283	0.00334586
Gga.5917.1.S1_at	LOC769799	hypothetical protein LOC769799	Forskolin	2.62418	0.00385193
Gga.15383.1.S1_at	LOC769832	hypothetical protein LOC769832	Control	4.34049	0.00477474
Gga.6265.1.S1_at	LOC769847	similar to Glutathione S-transferase theta 1	Forskolin	2.37905	0.00567282
GgaAffx.26183.1.S1_at	LOC769893	similar to chromosome 7 open reading frame 27	Forskolin	3.41108	0.00125267
Gga.9050.1.S1_s_at	LOC769988 /// MCCC2	methylcrotonoyl-Coenzyme A carboxylase 2 (beta) /// similar to Methylcrotonoyl-Coenzyme A carboxylase 2 (beta)	Forskolin	2.19586	2.68e-05
Gga.7892.1.S1_at	LOC769992	similar to ribosomal protein L23A	Control	4.79343	0.000964
Gga.4901.1.S1_at	LOC770004	similar to carbonic anhydrase 9	Control	112.296	5.42e-05
Gga.16974.1.S1_at	LOC770178	similar to Caldendrin, isoform S2	Control	27.6445	4.07e-06
Gga.1504.1.S1_at	LOC770193	Similar to dermatan 4-sulfotransferase-1	Forskolin	2.03924	0.000209
Gga.13896.1.S1_at	LOC770202	Hypothetical protein LOC770202	Control	2.67942	8.97e-05
Gga.6460.1.S1_at	LOC770251	similar to Myo15b protein	Control	5.36751	0.000107
Gga.19769.1.S1_at	LOC770371	hypothetical protein LOC770371	Control	2.55755	0.00104985
GgaAffx.21118.1.S1_s_at	LOC770402 /// MAP1A	microtubule-associated protein 1A /// similar to long microtubule-associated protein 1A; long MAP1A	Forskolin	2.69294	0.000379
GgaAffx.11973.1.S1_s_at	LOC770547	Similar to pancreatic intrinsic factor /// Hypothetical protein, clone 7i4	Control	14.987	0.00409676
Gga.7920.1.S1_at	LOC770939	hypothetical protein LOC770939	Forskolin	2.36772	3.02e-05
Gga.13238.1.S1_at	LOC771022	Hypothetical protein LOC771022	Forskolin	2.72772	0.00172857
Gga.12256.1.S1_at	LOC771073	Hypothetical protein LOC771073	Forskolin	4.39926	0.000425
Gga.15074.1.S1_at	LOC771075	Hypothetical protein LOC771075	Forskolin	3.10734	0.000129
Gga.16827.1.S1_at	LOC771158	Similar to Parp3 protein	Forskolin	2.3561	0.00542414
GgaAffx.6970.1.S1_s_at	LOC771163	similar to mixed lineage kinase 4 (KIAA1804)	Control	2.42939	0.00101389
Gga.9980.2.S1_a_at	LOC771191	similar to HEXIM1 protein	Forskolin	2.16724	0.000425
GgaAffx.24709.1.S1_s_at	LOC771304	similar to brefeldin A-inhibited guanine nucleotide-exchange protein 1	Control	3.64423	0.00265574
GgaAffx.20160.2.A1_at	LOC771339	hypothetical protein LOC771339	Control	2.44374	0.00219405
GgaAffx.25180.2.A1_at	LOC771527	hypothetical protein LOC771527	Control	3.75947	4.14e-05
Gga.11853.2.S1_a_at	LOC771706	Hypothetical protein LOC771706	Control	10.6785	0.000117
Gga.10050.1.S1_at	LOC771758	similar to UNQ5810 protein	Control	5.20067	0.00335705
Gga.19316.1.S1_at	LOC772031	hypothetical protein LOC772031	Control	6.4501	6.24e-05
Gga.13966.1.S1_at	LOC772054	Hypothetical protein LOC772054	Control	2.32919	0.00250907
Gga.9276.2.S1_s_at	LOC772074	Hypothetical protein LOC772074	Control	2.45161	0.000254
Gga.15799.1.S1_at	LOC772101	Similar to TGF-beta induced apotosis protein 2	Control	2.8951	0.000124
GgaAffx.6647.1.S1_at	LOC772154	hypothetical protein LOC772154	Forskolin	2.42734	0.000364
Gga.7406.1.S1_at	LOC772269	hypothetical protein LOC772269	Control	2.07278	0.000613
Gga.11522.1.S1_at	LOC775993 /// RCJMB04_19p13	similar to immunoglobulin-like receptor CHIR-B2 precursor /// similar to immunoglobulin-like receptor CHIR-AB1	Control	2.48955	0.00667091
Gga.11522.1.S1_x_at	LOC775993 /// RCJMB04_19p13	similar to immunoglobulin-like receptor CHIR-B2 precursor /// similar to immunoglobulin-like receptor CHIR-AB1	Control	3.22363	0.00124038
Gga.6870.1.S1_at	LOC776097	hypothetical protein LOC776097	Forskolin	2.61702	0.0046649
GgaAffx.11549.1.S1_s_at	LOC776223	Similar to Sphingomyelin phosphodiesterase, acid-like 3A	Forskolin	2.57371	0.00498803
Gga.5619.2.S1_a_at	LOC776399	similar to Solute carrier family 30 (zinc transporter), member 4	Control	2.44774	0.000323
Gga.17528.1.S1_at	LOC776531	Similar to placenta growth factor	Control	6.72249	0.001219
GgaAffx.25296.1.S1_at	LOC776531	similar to placenta growth factor	Control	6.1261	0.000626
GgaAffx.20902.1.S1_at	LOC776722	Similar to KIAA0612 protein	Control	2.9788	0.000324
GgaAffx.25349.3.S1_at	LOC776973	similar to HBV pX associated protein 8 large	Forskolin	2.56111	0.000313
Gga.5913.1.S1_a_at	LOC777194	hypothetical protein LOC777194	Control	2.42007	0.00127298
Gga.5793.1.S1_at	LOC777261	similar to Brrn1-prov protein	Forskolin	3.92118	0.000208
Gga.16241.1.S1_at	LOC777513	Similar to alpha-2 type IX collagen	Control	19.7093	1.54e-05
Gga.16883.1.S1_at	LONRF2	LON peptidase N-terminal domain and ring finger 2	Control	4.03648	0.0057807
Gga.4303.1.S1_at	LOX	lysyl oxidase	Control	7.51886	0.000451
GgaAffx.9429.1.S1_s_at	LPIN2	lipin 2	Control	3.99833	0.00425913
Gga.13393.1.S1_s_at	LRCH2	leucine-rich repeats and calponin homology (CH) domain containing 2	Control	3.69566	0.000419
Gga.14133.1.S1_at	LRCH2	Leucine-rich repeats and calponin homology (CH) domain containing 2	Control	3.44338	0.006033
GgaAffx.26643.1.S1_at	LRCH2	leucine-rich repeats and calponin homology (CH) domain containing 2	Control	3.18554	0.000676
Gga.4732.3.S1_a_at	LRP11	low density lipoprotein receptor-related protein 11	Forskolin	4.05394	0.003351
Gga.4732.3.S1_at	LRP11	low density lipoprotein receptor-related protein 11	Forskolin	2.86251	0.00208451
GgaAffx.23355.1.S1_at	LRP2	low density lipoprotein-related protein 2	Control	2.49258	0.00647261
Gga.238.1.S1_at	LRRC17	leucine rich repeat containing 17	Control	13.4619	0.00150279
GgaAffx.7184.1.S1_s_at	LRRC40	leucine rich repeat containing 40	Forskolin	3.67923	0.0012527
Gga.9073.1.S1_at	LRRC47	leucine rich repeat containing 47	Forskolin	2.52571	0.00265823
GgaAffx.4980.1.S1_at	LRRC4C	leucine rich repeat containing 4C	Control	3.55701	0.000971
GgaAffx.2039.1.S1_at	LRRC50	leucine rich repeat containing 50	Forskolin	2.36726	0.00202479
Gga.4595.1.S1_at	LRRC59	leucine rich repeat containing 59	Forskolin	2.05692	0.000896
GgaAffx.26769.1.S1_s_at	LRRC8D	leucine rich repeat containing 8 family, member D	Control	2.46613	0.000478
GgaAffx.5229.1.S1_at	LRRN1	leucine rich repeat neuronal 1	Forskolin	4.28568	0.00059
Gga.4154.2.S1_a_at	LSAMP	limbic system-associated membrane protein	Control	2.1809	0.000203
GgaAffx.12604.1.S1_at	LSG1	large subunit GTPase 1 homolog (S. cerevisiae)	Control	2.39682	0.00330858
Gga.6100.2.S1_a_at	LSM6	LSM6 homolog, U6 small nuclear RNA associated (S. cerevisiae)	Forskolin	2.42406	0.000133
Gga.1788.1.S1_at	LSM7	LSM7 homolog, U6 small nuclear RNA associated (S. cerevisiae)	Forskolin	2.6302	0.000175
Gga.690.1.S1_at	LY86	lymphocyte antigen 86	Control	2.49719	0.00717728
GgaAffx.21405.1.S1_s_at	LYCAT	lysocardiolipin acyltransferase	Forskolin	2.67515	0.000802
Gga.12198.1.S1_at	LYRM2	LYR motif containing 2	Forskolin	2.44174	0.00253411
Gga.15824.1.S1_at	LYRM7	Lyrm7 homolog (mouse)	Forskolin	3.05102	0.00265882
GgaAffx.6954.1.S1_at	LYST	lysosomal trafficking regulator	Control	3.14284	0.000584
GgaAffx.12075.1.S1_s_at	LZIC	leucine zipper and CTNNBIP1 domain containing	Forskolin	2.18115	0.00055
Gga.1775.2.S1_at	LZTR1	leucine-zipper-like transcription regulator 1	Control	4.15327	0.000137
Gga.2105.2.S1_a_at	M-RIP	myosin phosphatase-Rho interacting protein	Control	2.46091	0.00450817
Gga.281.1.S1_at	MAFF	v-maf musculoaponeurotic fibrosarcoma oncogene homolog F (avian)	Control	3.84695	0.000272
Gga.16682.1.S1_at	MAGI2	Membrane associated guanylate kinase, WW and PDZ domain containing 2	Control	2.46275	0.000421
Gga.17799.1.S1_at	MAGI2	Membrane associated guanylate kinase, WW and PDZ domain containing 2	Control	3.63978	0.00159714
GgaAffx.12731.1.S1_s_at	MAGT1	magnesium transporter 1	Forskolin	2.12998	4.1e-05
GgaAffx.7995.2.S1_s_at	MAK10	MAK10 homolog, amino-acid N-acetyltransferase subunit, (S. cerevisiae)	Forskolin	2.63211	0.000368
Gga.3217.1.S1_at	MAN1B1	mannosidase, alpha, class 1B, member 1	Forskolin	2.27809	0.00181615
GgaAffx.21118.1.S1_at	MAP1A	microtubule-associated protein 1A	Forskolin	2.20304	0.000162
Gga.2129.1.S1_s_at	MAP1B	microtubule-associated protein 1B	Forskolin	3.28677	0.000584
GgaAffx.25630.2.S1_s_at	MAP2	microtubule-associated protein 2	Control	21.236	2.59e-06
Gga.16532.1.S1_at	MAP3K3	mitogen-activated protein kinase kinase kinase 3	Control	4.82777	0.00153695
GgaAffx.7042.1.S1_at	MAPK10	mitogen-activated protein kinase 10	Forskolin	2.42543	0.00250127
Gga.1147.1.S1_s_at	MAPK8	mitogen-activated protein kinase 8	Forskolin	2.39625	0.00749432
Gga.3651.1.S1_at	MAPK9	mitogen-activated protein kinase 9	Forskolin	2.23692	0.00149394
Gga.5972.1.S1_at	MBD2	methyl-CpG binding domain protein 2	Control	2.2933	0.00093
Gga.174.1.S1_at	MBL2	mannose-binding lectin (protein C) 2, soluble	Control	10.9093	6.24e-05
Gga.19112.1.S1_at	MBOAT5	membrane bound O-acyltransferase domain containing 5	Forskolin	2.04666	0.00039
GgaAffx.24459.1.S1_s_at	MBOAT5	membrane bound O-acyltransferase domain containing 5	Forskolin	2.64913	6.16e-05
GgaAffx.24459.2.S1_s_at	MBOAT5	membrane bound O-acyltransferase domain containing 5	Forskolin	4.38857	0.000191
Gga.6114.1.S1_at	MCEE	methylmalonyl CoA epimerase	Forskolin	4.83978	6.51e-05
Gga.4370.2.S1_s_at	MCM6	minichromosome maintenance complex component 6	Forskolin	3.56571	0.00201437
Gga.4839.1.S1_a_at	MDH2	malate dehydrogenase 2, NAD (mitochondrial)	Forskolin	2.17438	0.0015281
Gga.11983.1.S1_s_at	MDM4	Mdm4, transformed 3T3 cell double minute 4, p53 binding protein (mouse)	Control	2.08575	0.00300477
GgaAffx.24910.2.S1_s_at	MED14	mediator complex subunit 14	Forskolin	2.24675	0.000346
Gga.10840.1.S1_at	MED6	mediator complex subunit 6	Forskolin	2.44725	2.88e-05
Gga.1139.1.S1_at	MESDC1	Mesoderm development candidate 1	Control	2.00926	0.0023313
Gga.19126.1.S1_at	METTL5	methyltransferase like 5	Forskolin	2.26423	0.00359719
Gga.7807.1.S1_at	MFGE8	Milk fat globule-EGF factor 8 protein	Control	2.66056	0.00118637
Gga.3484.1.S1_at	MFI2	antigen p97 (melanoma associated) identified by monoclonal antibodies 133.2 and 96.5	Control	3.03904	0.00360849
Gga.17048.1.S1_at	MFSD1	major facilitator superfamily domain containing 1	Control	2.06532	0.00297157
Gga.2575.1.S1_at	MFSD10	major facilitator superfamily domain containing 10	Forskolin	2.07619	0.000758
GgaAffx.1165.1.S1_s_at	MFSD11	major facilitator superfamily domain containing 11	Control	4.04161	0.000304
GgaAffx.10750.1.S1_at	MFSD9	major facilitator superfamily domain containing 9	Forskolin	2.64882	0.00653497
Gga.1768.1.S1_at	MGAT3	mannosyl (beta-1,4-)-glycoprotein beta-1,4-N-acetylglucosaminyltransferase	Forskolin	2.20499	1.55e-05
Gga.540.1.S1_at	MGP	matrix Gla protein	Control	12.9441	0.00433732
Gga.159.1.S1_at	MID1	midline 1	Control	2.84285	0.000869
Gga.12131.1.S1_at	MID1IP1	MID1 interacting protein 1 (gastrulation specific G12 homolog (zebrafish))	Control	3.2249	0.000262
GgaAffx.10975.1.S1_at	MIPEP	mitochondrial intermediate peptidase	Forskolin	2.57786	0.000469
Gga.7355.1.S1_at	MIS12	MIS12, MIND kinetochore complex component, homolog (yeast)	Forskolin	3.42403	0.00422636
GgaAffx.22766.1.S1_at	MKKS	McKusick-Kaufman syndrome	Control	2.05497	0.00201498
Gga.9393.1.S1_at	MLC1	megalencephalic leukoencephalopathy with subcortical cysts 1	Control	13.1661	0.000736
Gga.14210.1.S1_a_at	MLF1IP	MLF1 interacting protein	Forskolin	3.43994	0.0051044
Gga.14210.2.S1_at	MLF1IP	MLF1 interacting protein	Forskolin	2.39155	8.26e-05
Gga.14480.1.S1_at	MLLT3	myeloid/lymphoid or mixed-lineage leukemia (trithorax homolog, Drosophila); translocated to, 3	Control	2.26218	0.00398238
Gga.11449.1.S1_at	MLLT6	Myeloid/lymphoid or mixed-lineage leukemia (trithorax homolog, Drosophila); translocated to, 6	Control	2.13197	0.000204
Gga.2847.2.S1_a_at	MMAB	methylmalonic aciduria (cobalamin deficiency) cblB type	Forskolin	2.08124	0.00025
Gga.2098.2.S1_a_at	MMP16	matrix metallopeptidase 16 (membrane-inserted)	Control	4.07108	0.00124184
Gga.13730.1.S1_at	MMP23B	Matrix metallopeptidase 23B	Forskolin	2.37765	0.00524964
Gga.198.1.S1_at	MMP9	matrix metallopeptidase 9 (gelatinase B, 92kDa gelatinase, 92kDa type IV collagenase)	Forskolin	5.66615	0.00106998
Gga.7275.1.S1_at	MOSPD1	motile sperm domain containing 1	Forskolin	3.75356	0.00548469
Gga.9540.1.S1_s_at	MOSPD2	motile sperm domain containing 2	Forskolin	2.30821	0.00031
Gga.969.1.S1_at	MOXD1	monooxygenase, DBH-like 1	Control	15.8603	5.05e-05
Gga.12677.1.A1_at	MPG	N-methylpurine-DNA glycosylase	Forskolin	2.48147	0.00246172
Gga.7271.1.S1_s_at	MPP1	membrane protein, palmitoylated 1, 55kDa	Forskolin	2.20966	0.00139063
Gga.8095.1.S1_at	MPP6	membrane protein, palmitoylated 6 (MAGUK p55 subfamily member 6)	Control	2.81667	0.000122
GgaAffx.6955.1.S1_s_at	MPP6	membrane protein, palmitoylated 6 (MAGUK p55 subfamily member 6)	Control	3.85459	2.96e-05
Gga.11909.1.S1_s_at	MPP7	membrane protein, palmitoylated 7 (MAGUK p55 subfamily member 7)	Forskolin	2.11434	0.00379672
GgaAffx.12226.1.S1_s_at	MRPL51	mitochondrial ribosomal protein L51	Forskolin	2.54659	0.000869
Gga.11961.1.S1_at	MRPL53	mitochondrial ribosomal protein L53	Forskolin	3.13721	0.000779
Gga.7252.1.S1_at	MRPS12	Mitochondrial ribosomal protein S12	Control	2.3891	0.000869
Gga.3282.5.S1_at	MRPS16	Mitochondrial ribosomal protein S16	Forskolin	2.74414	0.000631
Gga.12258.1.S1_s_at	MRPS34	mitochondrial ribosomal protein S34	Forskolin	2.26306	0.00353546
Gga.5804.1.S1_s_at	MRPS35	mitochondrial ribosomal protein S35	Forskolin	3.25105	0.000475
Gga.2024.1.S1_at	MSI1	musashi homolog 1 (Drosophila)	Forskolin	3.27597	0.000521
GgaAffx.26532.1.S1_at	MSI2	musashi homolog 2 (Drosophila)	Control	2.30483	9.23e-05
GgaAffx.3493.1.S1_at	MSI2	musashi homolog 2 (Drosophila)	Control	2.91202	5.42e-05
GgaAffx.25021.1.S1_s_at	MSRA	methionine sulfoxide reductase A	Forskolin	3.19881	0.000326
Gga.670.1.S1_at	MST1	macrophage stimulating 1 (hepatocyte growth factor-like)	Control	8.49225	4.36e-05
GgaAffx.12609.1.S1_s_at	MTERFD1	MTERF domain containing 1	Forskolin	2.07267	0.00170883
Gga.2924.3.S1_s_at	MTF1	metal-regulatory transcription factor 1	Control	2.20473	0.00165755
GgaAffx.11890.1.S1_s_at	MTF1	metal-regulatory transcription factor 1	Control	2.43517	7.01e-05
GgaAffx.5738.1.S1_at	MTMR1	myotubularin related protein 1	Forskolin	3.93521	0.00121809
GgaAffx.26049.1.S1_at	MTMR15	myotubularin related protein 15	Forskolin	2.07769	0.000502
Gga.2647.1.S1_at	MTMR2	myotubularin related protein 2	Control	3.48734	0.000972
GgaAffx.12786.1.S1_s_at	MTMR2	myotubularin related protein 2	Control	2.91892	0.000558
GgaAffx.20831.1.S1_at	MTMR7	Myotubularin related protein 7	Forskolin	6.16585	0.00184843
Gga.18091.1.S1_at	MTMR8	myotubularin related protein 8	Control	2.13397	0.000238
Gga.16307.1.S1_at	MTMR9	Myotubularin related protein 9	Forskolin	2.27501	0.000699
Gga.1502.1.S1_a_at	MTX2	metaxin 2	Forskolin	2.0856	0.000299
GgaAffx.12659.1.S1_at	MXD1	MAX dimerization protein 1	Forskolin	2.55319	0.00283755
Gga.17021.1.S1_at	MXRA7	matrix-remodelling associated 7	Control	2.86917	0.000368
Gga.1030.1.S1_at	MYC	v-myc myelocytomatosis viral oncogene homolog (avian)	Control	2.9103	0.0002
Gga.7674.2.S1_at	MYCBP	c-myc binding protein	Control	3.58488	0.00721163
Gga.7763.2.S1_at	MYCBPAP	MYCBP associated protein	Control	4.09071	0.00102884
Gga.4052.1.S1_at	MYL9	myosin, light chain 9, regulatory	Control	2.04382	0.00438768
Gga.4091.1.S2_a_at	MYLK	myosin, light chain kinase	Control	10.8542	6.29e-05
GgaAffx.24061.2.S1_s_at	MYO10	myosin X	Control	2.29877	0.000596
GgaAffx.25088.2.S1_at	MYO16	myosin XVI	Control	5.14973	0.00167781
GgaAffx.11931.1.S1_s_at	MYO1C	myosin IC	Control	5.10657	3.02e-05
GgaAffx.426.1.S1_s_at	MYO1D	myosin ID	Control	4.53159	0.000296
GgaAffx.2572.1.S1_at	MYO1E	myosin IE	Control	2.60543	0.00380692
GgaAffx.4776.1.S1_s_at	MYO3A	myosin IIIA	Control	5.34159	0.0071139
Gga.16233.1.S1_x_at	MYO9A	myosin IXA	Forskolin	2.52622	0.000651
Gga.2775.2.S1_a_at	MYO9A	myosin IXA	Forskolin	2.52813	0.000831
GgaAffx.2321.1.S1_at	MYO9B	myosin IXB	Control	2.07512	0.000521
GgaAffx.25917.1.S1_s_at	MYST3	MYST histone acetyltransferase (monocytic leukemia) 3	Control	3.01102	0.00437263
Gga.1485.1.S1_at	N6AMT1	N-6 adenine-specific DNA methyltransferase 1 (putative)	Control	3.63475	7.78e-05
Gga.1623.1.S1_at	N6AMT2	N-6 adenine-specific DNA methyltransferase 2 (putative)	Forskolin	2.20052	0.000152
GgaAffx.12101.1.S1_s_at	N6AMT2	N-6 adenine-specific DNA methyltransferase 2 (putative)	Forskolin	2.65975	0.00019
GgaAffx.3514.1.S1_at	NACAD	NAC alpha domain containing	Control	3.17207	0.000248
Gga.4730.1.S1_at	NAPB	N-ethylmaleimide-sensitive factor attachment protein, beta	Control	3.53906	6.01e-05
Gga.16359.1.S1_at	NARG2	NMDA receptor regulated 2	Forskolin	3.41	0.00029
GgaAffx.11442.1.S1_at	NASP	nuclear autoantigenic sperm protein (histone-binding)	Forskolin	3.34167	0.000413
GgaAffx.12504.1.S1_s_at	NAT10	N-acetyltransferase 10	Forskolin	2.6786	0.00248957
Gga.12727.1.S1_at	NAT8L	N-acetyltransferase 8-like	Control	4.78503	0.000534
GgaAffx.21015.1.S1_at	NAT9	N-acetyltransferase 9	Forskolin	5.50452	0.00021
Gga.156.1.S1_at	NBL1	neuroblastoma, suppression of tumorigenicity 1	Control	2.58599	0.00766292
Gga.196.1.S1_at	NBN	nibrin	Forskolin	2.4721	0.00294526
Gga.1794.1.S1_at	NCAM1	Neural cell adhesion molecule 1	Control	2.97612	0.000464
Gga.2993.2.S1_a_at	NCOR1	nuclear receptor co-repressor 1	Control	2.46512	0.000304
GgaAffx.26222.1.A1_s_at	NCOR1	nuclear receptor co-repressor 1	Control	3.66979	0.00145719
GgaAffx.11749.1.S1_at	NDC80	NDC80 homolog, kinetochore complex component (S. cerevisiae)	Forskolin	3.44413	0.00422741
Gga.11668.1.S1_at	NDRG1	N-myc downstream regulated gene 1	Control	3.06303	0.000366
Gga.5520.1.S1_at	NDRG1	N-myc downstream regulated gene 1	Control	3.68551	0.000462
Gga.8473.1.S1_s_at	NDRG1	N-myc downstream regulated gene 1	Control	6.38235	0.000138
Gga.17230.1.S1_s_at	NDUFA10	NADH dehydrogenase (ubiquinone) 1 alpha subcomplex, 10, 42kDa	Forskolin	2.96719	0.00066
Gga.7183.1.S1_at	NDUFA12	NADH dehydrogenase (ubiquinone) 1 alpha subcomplex, 12	Forskolin	3.69448	0.00019
Gga.7183.1.S1_s_at	NDUFA12	NADH dehydrogenase (ubiquinone) 1 alpha subcomplex, 12	Forskolin	2.10655	6.45e-05
Gga.6336.1.S1_at	NDUFA5	NADH dehydrogenase (ubiquinone) 1 alpha subcomplex, 5, 13kDa	Forskolin	2.0834	0.000559
Gga.8811.1.S1_at	NDUFA8	NADH dehydrogenase (ubiquinone) 1 alpha subcomplex, 8, 19kDa	Forskolin	2.14499	4.45e-05
Gga.1626.1.S1_at	NDUFA9	NADH dehydrogenase (ubiquinone) 1 alpha subcomplex, 9, 39kDa	Forskolin	3.54285	0.000125
Gga.3251.1.S1_at	NDUFS1	NADH dehydrogenase (ubiquinone) Fe-S protein 1, 75kDa (NADH-coenzyme Q reductase)	Forskolin	2.10577	0.00334579
Gga.3232.1.S1_at	NDUFS4	NADH dehydrogenase (ubiquinone) Fe-S protein 4, 18kDa (NADH-coenzyme Q reductase)	Forskolin	2.82152	0.00230017
Gga.17355.1.S1_at	NEBL	Nebulette	Control	2.36515	0.000108
Gga.1818.1.S1_s_at	NEBL	nebulette	Control	2.93112	0.00626859
GgaAffx.25567.1.S1_at	NEFL	neurofilament, light polypeptide 68kDa	Control	4.67626	6.18e-05
Gga.4179.1.S1_at	NEFM	neurofilament, medium polypeptide 150kDa	Control	4.83167	0.000714
GgaAffx.25580.1.S1_s_at	NEFM	neurofilament, medium polypeptide 150kDa	Control	2.27555	0.0049911
Gga.3238.2.S1_a_at	NEGR1	neuronal growth regulator 1	Control	2.38109	0.00181751
GgaAffx.12144.1.S1_s_at	NEIL1	nei endonuclease VIII-like 1 (E. coli)	Forskolin	8.60204	1.28e-05
Gga.7818.1.S1_at	NELF	nasal embryonic LHRH factor	Control	2.45551	0.000195
Gga.12026.1.S1_at	NENF	neuron derived neurotrophic factor	Forskolin	2.6684	4.78e-05
Gga.10834.1.S1_at	NETO2	neuropilin (NRP) and tolloid (TLL)-like 2	Forskolin	7.77464	0.000114
GgaAffx.11936.1.S1_s_at	NEURL	neuralized homolog (Drosophila)	Control	6.80662	9.68e-05
Gga.13445.1.S1_a_at	NEXN	nexilin (F actin binding protein)	Control	87.2474	0.000145
Gga.13445.1.S1_at	NEXN	nexilin (F actin binding protein)	Control	38.4967	5.08e-05
Gga.13445.1.S1_s_at	NEXN	nexilin (F actin binding protein)	Control	71.6244	6.93e-05
GgaAffx.3517.1.S1_at	NF1	neurofibromin 1	Control	4.88492	0.000739
Gga.3659.1.S2_at	NFE2L2	nuclear factor (erythroid-derived 2)-like 2	Forskolin	2.11329	4.4e-05
Gga.6791.1.A1_at	NFIB	nuclear factor I/B	Forskolin	3.23957	0.00059
Gga.6791.1.A1_s_at	NFIB	nuclear factor I/B	Forskolin	2.55231	0.000491
Gga.709.2.S1_a_at	NFIB	nuclear factor I/B	Forskolin	2.24078	0.000701
GgaAffx.13222.1.S1_at	NFU1	NFU1 iron-sulfur cluster scaffold homolog (S. cerevisiae)	Forskolin	2.05303	9.23e-05
GgaAffx.7188.1.S1_s_at	NGLY1	N-glycanase 1	Forskolin	2.05029	0.000714
GgaAffx.7188.2.S1_s_at	NGLY1	N-glycanase 1	Forskolin	2.22031	0.00553761
GgaAffx.7188.3.S1_s_at	NGLY1	N-glycanase 1	Forskolin	2.45555	0.00235535
Gga.16446.1.S1_s_at	NHEDC2	Na+/H+ exchanger domain containing 2	Forskolin	4.60107	3.55e-05
Gga.12769.1.S1_s_at	NHP2L1	NHP2 non-histone chromosome protein 2-like 1 (S. cerevisiae)	Forskolin	3.32348	0.00455616
Gga.3356.1.S1_at	NHP2L1	NHP2 non-histone chromosome protein 2-like 1 (S. cerevisiae)	Forskolin	2.16715	0.00577819
Gga.20061.1.S1_at	NINJ2	ninjurin 2	Control	4.90194	0.000152
Gga.4785.2.S1_at	NIT2	nitrilase family, member 2	Forskolin	3.26654	0.00230017
Gga.4785.3.S1_a_at	NIT2	nitrilase family, member 2	Forskolin	3.03821	0.000933
Gga.9642.1.S1_s_at	NKIRAS2	NFKB inhibitor interacting Ras-like 2	Control	2.11297	0.000568
GgaAffx.20871.1.S1_at	NLGN1	Neuroligin 1	Control	2.99097	0.00134218
GgaAffx.5773.1.S1_s_at	NLGN1	neuroligin 1	Control	2.11089	0.000521
Gga.8873.1.S1_a_at	NMI	N-myc (and STAT) interactor	Forskolin	3.56721	0.000663
Gga.449.1.S1_at	NOG	noggin	Control	6.37159	0.000114
Gga.3327.1.S1_at	NOS2A	nitric oxide synthase 2A (inducible, hepatocytes)	Control	2.1402	8.93e-05
Gga.2587.1.S1_at	NOV	nephroblastoma overexpressed gene	Control	12.264	0.00383093
GgaAffx.2640.1.S1_s_at	NPAL3	NIPA-like domain containing 3	Forskolin	2.72721	0.00212567
Gga.12904.1.S1_at	NPTX2	neuronal pentraxin II	Control	3.81576	0.000292
Gga.9307.1.S1_at	NPTX2	neuronal pentraxin II	Control	7.41481	0.00015
GgaAffx.25891.1.S1_at	NPTX2	neuronal pentraxin II	Control	2.46563	0.00285711
Gga.7224.2.S1_s_at	NRBP1	nuclear receptor binding protein 1	Control	4.94458	0.000127
Gga.135.3.S1_a_at	NRG1	neuregulin 1	Forskolin	2.53488	0.000783
Gga.7535.1.S1_at	NSD1	nuclear receptor binding SET domain protein 1	Control	10.6597	0.000137
Gga.9949.1.S1_at	NSDHL	NAD(P) dependent steroid dehydrogenase-like	Forskolin	2.56344	0.00269067
Gga.8068.1.S1_at	NSMCE1	non-SMC element 1 homolog (S. cerevisiae)	Forskolin	2.30329	0.000425
Gga.5031.1.S1_s_at	NT5C3	5'-nucleotidase, cytosolic III	Forskolin	2.1578	0.00278374
GgaAffx.12951.1.S1_at	NT5C3	5'-nucleotidase, cytosolic III	Forskolin	2.4709	0.00686868
GgaAffx.12231.1.S1_s_at	NT5C3L	5'-nucleotidase, cytosolic III-like	Forskolin	3.91667	7.04e-05
Gga.12224.1.S1_a_at	NT5DC1	5'-nucleotidase domain containing 1	Forskolin	2.40455	0.000247
Gga.12790.1.S1_s_at	NT5DC1	5'-nucleotidase domain containing 1	Forskolin	2.8661	0.000226
Gga.12541.1.S1_at	NUDT2	nudix (nucleoside diphosphate linked moiety X)-type motif 2	Forskolin	2.64656	0.00601125
Gga.9459.1.S1_s_at	NUF2	NUF2, NDC80 kinetochore complex component, homolog (S. cerevisiae)	Forskolin	3.33459	0.00141491
GgaAffx.12405.1.S1_at	NUFIP1	nuclear fragile X mental retardation protein interacting protein 1	Forskolin	3.02374	0.000275
Gga.7527.1.S1_at	NUP35	nucleoporin 35kDa	Forskolin	2.67244	0.000189
GgaAffx.21092.1.S1_s_at	NUP35	nucleoporin 35kDa	Forskolin	2.28503	0.000773
Gga.8158.1.S1_at	NUP62	nucleoporin 62kDa	Forskolin	3.44651	0.000663
Gga.16764.1.S1_at	NUS1	nuclear undecaprenyl pyrophosphate synthase 1 homolog (S. cerevisiae)	Control	2.09801	0.000111
GgaAffx.7834.1.S1_at	NXPH2	neurexophilin 2	Control	2.56095	0.00637906
GgaAffx.21720.1.S1_at	OC90	otoconin 90	Control	6.56331	0.00729075
Gga.887.1.S1_at	OCM	oncomodulin	Control	64.334	1.66e-05
GgaAffx.12182.1.S1_at	ODF2	outer dense fiber of sperm tails 2	Forskolin	2.19297	0.000599
Gga.2983.1.S1_at	ODZ2	odz, odd Oz/ten-m homolog 2 (Drosophila)	Control	4.83771	0.000464
Gga.3378.1.S1_at	ODZ4	odz, odd Oz/ten-m homolog 4 (Drosophila)	Forskolin	2.3427	0.000613
Gga.13291.1.S1_at	OIT3	oncoprotein induced transcript 3	Control	9.00717	4.45e-05
Gga.10281.1.S1_at	OLAH	oleoyl-ACP hydrolase	Control	7.90146	0.000642
GgaAffx.689.2.S1_s_at	OLFML2A	olfactomedin-like 2A	Control	2.14419	0.000641
GgaAffx.21617.1.S1_s_at	ORAOV1	oral cancer overexpressed 1	Forskolin	2.46993	0.00643631
Gga.7431.1.S1_at	ORC4L	Origin recognition complex, subunit 4-like (yeast)	Forskolin	2.21631	0.000364
Gga.19363.1.S1_at	ORC5L	origin recognition complex, subunit 5-like (yeast)	Forskolin	4.5479	0.000736
Gga.7812.1.S1_at	ORC6L	origin recognition complex, subunit 6 like (yeast)	Forskolin	2.50797	0.000241
Gga.7812.2.S1_a_at	ORC6L	origin recognition complex, subunit 6 like (yeast)	Forskolin	2.17333	0.000251
Gga.7435.1.S1_at	OSBPL1A	oxysterol binding protein-like 1A	Control	2.03745	0.00511159
GgaAffx.6968.1.S1_s_at	OSBPL3	oxysterol binding protein-like 3	Control	2.70944	0.00496095
GgaAffx.21923.1.S1_s_at	OSBPL5	oxysterol binding protein-like 5	Control	3.41674	0.000125
GgaAffx.24807.1.S1_s_at	OSGIN2	oxidative stress induced growth inhibitor family member 2	Control	2.76179	0.00523898
GgaAffx.10611.1.S1_s_at	OTOF	otoferlin	Control	6.60562	0.00284382
Gga.11794.1.S1_s_at	OTOP1	otopetrin 1	Control	67.0826	4.59e-05
GgaAffx.25985.1.S1_at	OTUD7A	OTU domain containing 7A	Control	2.66034	0.000655
GgaAffx.3321.1.S1_s_at	OVCH2	ovochymase 2	Control	2.9982	0.00160647
Gga.12035.2.S1_a_at	OXNAD1	oxidoreductase NAD-binding domain containing 1	Forskolin	2.45192	0.00201498
Gga.17001.1.S1_at	OXR1	oxidation resistance 1	Forskolin	2.37191	0.000292
Gga.5321.1.S1_at	OXSM	3-oxoacyl-ACP synthase, mitochondrial	Forskolin	3.37284	0.00066
Gga.739.1.S1_at	P20K	quiescence-specific protein	Control	9.61435	0.00163031
Gga.17975.1.S1_s_at	P4HA1	procollagen-proline, 2-oxoglutarate 4-dioxygenase (proline 4-hydroxylase), alpha polypeptide I	Control	3.14117	0.000293
Gga.538.1.S1_at	PADI3	peptidyl arginine deiminase, type III	Control	4.18785	0.0060386
Gga.11892.1.S1_s_at	PAFAH1B1	platelet-activating factor acetylhydrolase, isoform Ib, alpha subunit 45kDa	Forskolin	2.01818	0.0036745
GgaAffx.5048.1.S1_s_at	PAK3	p21 (CDKN1A)-activated kinase 3	Control	2.89806	0.00138236
Gga.20056.1.S1_at	PALM2	paralemmin 2	Control	2.77156	0.000374
Gga.17282.1.S1_at	PAM	peptidylglycine alpha-amidating monooxygenase	Control	5.23757	0.00523887
Gga.12079.2.S1_a_at	PAP2	phosphatidic acid phosphatase type 2	Control	17.2049	5.05e-05
Gga.5969.2.S1_a_at	PAQR7	progestin and adipoQ receptor family member VII	Control	4.47063	0.000192
GgaAffx.7654.2.S1_s_at	PARP14	poly (ADP-ribose) polymerase family, member 14	Forskolin	3.09646	0.00123964
GgaAffx.25182.1.S1_s_at	PARP4	poly (ADP-ribose) polymerase family, member 4	Forskolin	2.64775	0.00139686
Gga.11746.1.S1_at	PBK	PDZ binding kinase	Forskolin	4.35606	0.00119048
Gga.427.1.S1_at	PCBD1	pterin-4 alpha-carbinolamine dehydratase/dimerization cofactor of hepatocyte nuclear factor 1 alpha (TCF1)	Forskolin	2.29541	0.000257
Gga.11739.1.S1_at	PCBP3	poly(rC) binding protein 3	Control	6.19428	0.00125078
Gga.14466.1.S1_at	PCDH17	Protocadherin 17	Forskolin	5.33801	7.86e-05
Gga.3348.2.S1_s_at	PCDH9	protocadherin 9	Control	8.06605	3.09e-05
GgaAffx.25120.1.A1_at	PCDH9	protocadherin 9	Control	2.11135	0.00217486
Gga.4036.1.S1_at	PCNA	proliferating cell nuclear antigen	Forskolin	2.30674	0.00109635
Gga.2786.1.S1_at	PCSK2	Proprotein convertase subtilisin/kexin type 2	Control	24.6999	0.000203
Gga.9404.1.S1_at	PCSK2	proprotein convertase subtilisin/kexin type 2	Control	21.5557	0.000214
Gga.12660.2.S1_a_at	PCSK5	proprotein convertase subtilisin/kexin type 5	Control	3.13591	0.000435
GgaAffx.9641.1.S1_at	PCSK5	proprotein convertase subtilisin/kexin type 5	Forskolin	2.8874	0.00681199
Gga.10022.1.S1_at	PCTP	phosphatidylcholine transfer protein	Forskolin	3.83168	9.96e-05
Gga.71.1.S1_at	PDGFB	platelet-derived growth factor beta polypeptide (simian sarcoma viral (v-sis) oncogene homolog)	Control	3.33789	0.00289926
Gga.3667.1.S1_at	PDLIM4	PDZ and LIM domain 4	Control	2.47414	0.00136898
Gga.7467.1.S1_at	PDLIM4	PDZ and LIM domain 4	Control	2.39313	0.000805
Gga.9924.1.S1_at	PDSS1	prenyl (decaprenyl) diphosphate synthase, subunit 1	Forskolin	2.19977	0.00524964
Gga.11390.1.S1_at	PECI	peroxisomal D3,D2-enoyl-CoA isomerase	Forskolin	2.01644	0.000573
GgaAffx.349.1.S1_at	PER3	period homolog 3 (Drosophila)	Control	6.20973	4.97e-05
GgaAffx.349.3.S1_at	PER3	period homolog 3 (Drosophila)	Control	7.65914	4.37e-05
GgaAffx.349.4.S1_s_at	PER3	period homolog 3 (Drosophila)	Control	3.5901	4.78e-05
Gga.7879.1.S1_a_at	PEX10	peroxisome biogenesis factor 10	Forskolin	2.17034	0.000138
Gga.8468.1.S1_at	PEX10	Peroxisome biogenesis factor 10	Forskolin	2.68866	4.48e-05
GgaAffx.5397.1.S1_at	PEX6	peroxisomal biogenesis factor 6	Forskolin	2.19844	0.00253838
Gga.4598.2.S1_at	PFDN1	Prefoldin subunit 1	Control	4.48208	0.00395743
Gga.4598.5.S1_a_at	PFDN1	Prefoldin subunit 1	Control	4.06391	0.00195079
GgaAffx.12747.1.S1_s_at	PGD	phosphogluconate dehydrogenase	Forskolin	3.02553	0.000133
Gga.15142.1.S1_s_at	PGDS	prostaglandin-D synthase	Control	7.25026	0.00399344
Gga.3137.1.S1_at	PGDS	prostaglandin-D synthase	Control	8.75123	0.00313204
Gga.19633.1.S1_at	PHACTR1	phosphatase and actin regulator 1	Control	7.30794	0.000148
Gga.8433.1.S1_a_at	PHACTR1	phosphatase and actin regulator 1	Control	8.12527	0.000191
GgaAffx.2499.1.S1_at	PHF12	PHD finger protein 12	Control	2.10722	0.0024941
GgaAffx.2485.1.S1_s_at	PHKB	phosphorylase kinase, beta	Forskolin	2.82544	3.92e-05
Gga.13495.1.S1_at	PHYH	phytanoyl-CoA 2-hydroxylase	Forskolin	2.12099	0.000372
GgaAffx.24658.1.S1_at	PIGG	phosphatidylinositol glycan anchor biosynthesis, class G	Forskolin	2.22421	0.00553167
GgaAffx.8161.1.S1_at	PIGN	phosphatidylinositol glycan anchor biosynthesis, class N	Forskolin	8.29824	1.28e-05
GgaAffx.1315.1.S1_at	PIGQ	phosphatidylinositol glycan anchor biosynthesis, class Q	Forskolin	2.36521	0.00164688
GgaAffx.2440.2.S1_s_at	PIGT	phosphatidylinositol glycan anchor biosynthesis, class T	Forskolin	2.12968	4.87e-05
Gga.9974.1.S1_at	PIGW	phosphatidylinositol glycan anchor biosynthesis, class W	Forskolin	4.30238	6.29e-05
Gga.5622.1.S1_at	PIK3R1	Phosphoinositide-3-kinase, regulatory subunit 1 (p85 alpha)	Forskolin	2.08558	0.00190389
GgaAffx.11959.1.S1_s_at	PIK3R4	phosphoinositide-3-kinase, regulatory subunit 4, p150	Forskolin	2.24159	0.0012527
GgaAffx.7334.1.S1_s_at	PIK3R4	phosphoinositide-3-kinase, regulatory subunit 4, p150	Forskolin	2.65284	9.86e-05
GgaAffx.4938.1.S1_at	PIP4K2A	phosphatidylinositol-5-phosphate 4-kinase, type II, alpha	Control	2.94105	7.78e-05
GgaAffx.3756.4.S1_s_at	PITPNM3	PITPNM family member 3	Control	2.33683	0.00433577
GgaAffx.21285.1.S1_at	PLA2G10	Phospholipase A2, group X	Control	2.68964	0.000451
Gga.3723.1.S1_at	PLA2G4A	phospholipase A2, group IVA (cytosolic, calcium-dependent)	Control	5.31578	0.00417623
Gga.1205.1.S1_at	PLA2G7	phospholipase A2, group VII (platelet-activating factor acetylhydrolase, plasma)	Forskolin	2.26006	5.42e-05
GgaAffx.23486.1.S1_s_at	PLAC8	placenta-specific 8	Control	21.1795	0.000165
Gga.3447.1.S1_at	PLCD1	phospholipase C, delta 1	Control	5.27061	0.00503301
Gga.4717.1.S1_s_at	PLDN	pallidin homolog (mouse)	Forskolin	3.06476	0.00175714
Gga.7989.1.S1_a_at	PLEK2	pleckstrin 2	Control	2.52569	0.00339059
Gga.749.1.S1_at	PLS1	plastin 1 (I isoform)	Control	4.48957	0.0022565
GgaAffx.13048.1.S1_at	PLS3	plastin 3 (T isoform)	Control	2.3373	0.000581
GgaAffx.13048.1.S1_s_at	PLS3	plastin 3 (T isoform)	Control	3.49894	2.96e-05
GgaAffx.4233.1.S1_at	PLSCR5	phospholipid scramblase family, member 5	Control	8.66015	0.000336
Gga.8768.1.S1_at	PM5	pM5 protein	Forskolin	2.22924	0.000176
Gga.13436.1.S1_s_at	PMM2	phosphomannomutase 2	Forskolin	2.20052	0.000258
Gga.1127.1.S1_at	PMP22	Peripheral myelin protein 22	Control	3.77644	0.000373
Gga.4856.1.S1_s_at	PMP22	peripheral myelin protein 22	Control	5.73057	0.000205
Gga.10041.1.S1_a_at	PNOC	Prepronociceptin	Forskolin	33.3882	0.000457
Gga.10041.2.A1_at	PNOC	Prepronociceptin	Forskolin	15.2446	0.000507
Gga.5922.1.S1_at	PNPLA7	patatin-like phospholipase domain containing 7	Forskolin	2.16933	0.00438768
Gga.5922.2.S1_a_at	PNPLA7	patatin-like phospholipase domain containing 7	Forskolin	2.90508	0.00121414
Gga.8806.1.S1_at	POFUT2	protein O-fucosyltransferase 2	Forskolin	2.97397	3.55e-05
Gga.8806.2.S1_a_at	POFUT2	protein O-fucosyltransferase 2	Forskolin	2.0648	0.00244075
GgaAffx.12131.1.S1_s_at	POLE2	polymerase (DNA directed), epsilon 2 (p59 subunit)	Forskolin	2.67601	0.00021
Gga.18956.1.S1_s_at	POLL	polymerase (DNA directed), lambda	Control	2.09049	6.11e-05
Gga.6271.1.S1_at	POMC	proopiomelanocortin (adrenocorticotropin/ beta-lipotropin/ alpha-melanocyte stimulating hormone/ beta-melanocyte stimulating hormone/ beta-endorphin)	Forskolin	823.366	2.44e-05
Gga.2475.1.S1_at	PON2	paraoxonase 2	Control	5.95538	4.54e-06
Gga.3373.2.S1_x_at	POPDC3	popeye domain containing 3	Control	4.64153	0.000668
GgaAffx.21050.1.S1_at	PORCN	porcupine	Forskolin	2.11589	0.000124
Gga.5154.1.S1_at	POSTN	periostin, osteoblast specific factor	Control	22.3583	0.00143832
Gga.11620.1.S1_at	POT1	POT1 protection of telomeres 1 homolog (S. pombe)	Forskolin	2.22479	0.000674
GgaAffx.12436.1.S1_s_at	POU2AF1	POU class 2 associating factor 1	Forskolin	6.29356	1.9e-05
Gga.9708.1.S1_at	PPAP2A	phosphatidic acid phosphatase type 2A	Control	2.88967	0.000121
Gga.9708.2.S1_a_at	PPAP2A	Finished cDNA, clone ChEST57b1 /// Phosphatidic acid phosphatase type 2A	Control	2.83547	0.00158358
Gga.262.1.S1_at	PPARD	peroxisome proliferator-activated receptor delta	Control	3.73626	7.04e-05
Gga.9740.1.S1_at	PPCDC	phosphopantothenoylcysteine decarboxylase	Control	3.10552	0.00315324
Gga.9740.2.S1_s_at	PPCDC	phosphopantothenoylcysteine decarboxylase	Control	3.6579	4.78e-05
Gga.2412.1.S1_at	PPID	peptidylprolyl isomerase D (cyclophilin D)	Forskolin	2.17217	0.00156127
GgaAffx.26392.1.S1_at	PPM1E	protein phosphatase 1E (PP2C domain containing)	Control	2.47125	8.34e-06
GgaAffx.973.1.S1_at	PPM1F	protein phosphatase 1F (PP2C domain containing)	Control	2.88513	0.000451
Gga.4799.1.S1_s_at	PPM1M	protein phosphatase 1M (PP2C domain containing)	Control	2.14806	0.0024889
GgaAffx.21296.1.S1_s_at	PPM1M	protein phosphatase 1M (PP2C domain containing)	Control	2.32626	0.00543724
Gga.7098.1.S1_at	PPP1R13B	protein phosphatase 1, regulatory (inhibitor) subunit 13B	Control	2.3123	4.45e-05
GgaAffx.23583.1.S1_s_at	PPP1R13B	protein phosphatase 1, regulatory (inhibitor) subunit 13B	Control	6.64866	7.87e-05
Gga.8923.1.S1_s_at	PPP1R16B	protein phosphatase 1, regulatory (inhibitor) subunit 16B	Control	2.74614	0.000349
GgaAffx.13104.1.S1_at	PPP1R16B	protein phosphatase 1, regulatory (inhibitor) subunit 16B	Control	2.52254	0.0011273
Gga.3224.1.S1_s_at	PPP1R8	protein phosphatase 1, regulatory (inhibitor) subunit 8	Forskolin	2.19593	0.00146339
GgaAffx.4722.1.S1_s_at	PPP2R2B	protein phosphatase 2 (formerly 2A), regulatory subunit B, beta isoform	Control	3.30776	0.000295
Gga.18704.1.S1_at	PPP2R3A	protein phosphatase 2 (formerly 2A), regulatory subunit B'', alpha	Control	2.58845	0.000122
Gga.12463.1.S1_at	PPP2R3B	protein phosphatase 2 (formerly 2A), regulatory subunit B'', beta	Forskolin	2.0802	4.43e-05
Gga.1322.1.S1_a_at	PPP3CA	Protein phosphatase 3 (formerly 2B), catalytic subunit, alpha isoform	Control	2.34166	0.000606
Gga.1322.1.S1_at	PPP3CA	Protein phosphatase 3 (formerly 2B), catalytic subunit, alpha isoform	Control	2.05802	0.00225235
GgaAffx.4625.1.S1_at	PPRC1	peroxisome proliferator-activated receptor gamma, coactivator-related 1	Control	3.62449	0.00141737
Gga.7905.1.S1_at	PRC1	protein regulator of cytokinesis 1	Forskolin	3.54484	0.00135074
Gga.4515.2.S1_at	PRDX3	Peroxiredoxin 3	Forskolin	2.14879	0.00132861
GgaAffx.9818.2.S1_s_at	PREP	prolyl endopeptidase	Forskolin	2.4652	0.000479
Gga.1685.1.S1_at	PRKAR2A	protein kinase, cAMP-dependent, regulatory, type II, alpha	Forskolin	2.463	2.68e-05
Gga.7157.1.S1_at	PRKCB1	protein kinase C, beta 1	Control	7.15136	0.000573
GgaAffx.555.1.S1_s_at	PRKRIR	protein-kinase, interferon-inducible double stranded RNA dependent inhibitor, repressor of (P58 repressor)	Forskolin	3.20143	0.00244075
GgaAffx.2464.1.S1_at	PRMT3	protein arginine methyltransferase 3	Forskolin	3.01879	0.00125078
Gga.3867.1.S1_at	PRNP	prion protein (p27-30) (Creutzfeldt-Jakob disease, Gerstmann-Strausler-Scheinker syndrome, fatal familial insomnia)	Control	2.87802	1.9e-05
GgaAffx.24672.1.S1_s_at	PROS1	protein S (alpha)	Control	2.00242	0.00366414
Gga.1013.1.S1_at	PROSC	proline synthetase co-transcribed homolog (bacterial)	Forskolin	2.1721	0.000402
Gga.12051.2.S1_a_at	PRPF38A	PRP38 pre-mRNA processing factor 38 (yeast) domain containing A	Forskolin	2.6048	0.000251
Gga.1921.1.S1_a_at	PRPF40A	PRP40 pre-mRNA processing factor 40 homolog A (S. cerevisiae)	Forskolin	2.44122	0.000582
Gga.1921.2.S1_at	PRPF40A	PRP40 pre-mRNA processing factor 40 homolog A (S. cerevisiae)	Forskolin	3.17938	7.87e-05
Gga.6299.1.S1_s_at	PRPSAP2	phosphoribosyl pyrophosphate synthetase-associated protein 2	Forskolin	2.04989	0.00417169
Gga.7653.2.S1_a_at	PRR6	proline rich 6	Control	2.3897	0.00153668
Gga.7664.1.S1_at	PRRG1	proline rich Gla (G-carboxyglutamic acid) 1	Control	4.04923	6.18e-05
Gga.12401.1.S1_at	PRRG4	proline rich Gla (G-carboxyglutamic acid) 4 (transmembrane)	Forskolin	2.36933	0.00279297
Gga.1001.1.S1_at	PSMA6	proteasome (prosome, macropain) subunit, alpha type, 6	Forskolin	2.00957	9.86e-05
Gga.8492.1.S1_at	PSMB2	proteasome (prosome, macropain) subunit, beta type, 2	Forskolin	2.03881	2.44e-05
Gga.4645.3.S1_s_at	PSMD3	proteasome (prosome, macropain) 26S subunit, non-ATPase, 3	Forskolin	2.82745	0.000119
Gga.5999.1.S1_s_at	PSME3	proteasome (prosome, macropain) activator subunit 3 (PA28 gamma; Ki)	Forskolin	3.08067	0.00194466
GgaAffx.12524.1.S1_s_at	PSMF1	proteasome (prosome, macropain) inhibitor subunit 1 (PI31)	Forskolin	2.01346	0.000824
Gga.5971.1.S1_at	PTCD3	Pentatricopeptide repeat domain 3	Forskolin	2.10182	0.000977
GgaAffx.21451.1.S1_s_at	PTCD3	Pentatricopeptide repeat domain 3	Forskolin	3.19293	0.00103336
GgaAffx.21515.1.S1_s_at	PTDSS1	phosphatidylserine synthase 1	Forskolin	2.10961	0.000101
Gga.12397.1.S1_at	PTGES	prostaglandin E synthase	Forskolin	8.06888	0.000157
Gga.4401.1.S1_a_at	PTGS2	prostaglandin-endoperoxide synthase 2 (prostaglandin G/H synthase and cyclooxygenase)	Control	6.29134	0.00192643
Gga.4596.1.S1_at	PTMS	parathymosin	Forskolin	2.73592	8.67e-05
Gga.1479.1.S1_at	PTN	pleiotrophin (heparin binding growth factor 8, neurite growth-promoting factor 1)	Control	3.54933	5.05e-05
Gga.1479.2.S1_a_at	PTN	pleiotrophin (heparin binding growth factor 8, neurite growth-promoting factor 1)	Control	3.38324	7.03e-05
Gga.1825.1.S1_s_at	PTPLAD1	protein tyrosine phosphatase-like A domain containing 1	Forskolin	2.41114	2.23e-05
GgaAffx.20494.1.S1_s_at	PTPLB	protein tyrosine phosphatase-like (proline instead of catalytic arginine), member b	Forskolin	2.36276	4.62e-05
Gga.8364.1.S1_at	PTPN12	protein tyrosine phosphatase, non-receptor type 12	Control	2.26275	0.000131
GgaAffx.6715.1.S1_s_at	PTPN21	protein tyrosine phosphatase, non-receptor type 21	Control	2.39683	0.0033528
Gga.3627.1.S1_at	PTPN3	protein tyrosine phosphatase, non-receptor type 3	Control	2.00538	0.000122
Gga.10177.1.S1_at	PTPN5	protein tyrosine phosphatase, non-receptor type 5 (striatum-enriched)	Control	8.97172	0.00127126
Gga.16702.1.S1_at	PTPN5	protein tyrosine phosphatase, non-receptor type 5 (striatum-enriched)	Control	6.70588	0.000185
GgaAffx.21912.1.S1_at	PTPN5	protein tyrosine phosphatase, non-receptor type 5 (striatum-enriched)	Control	4.67678	0.000969
GgaAffx.21912.1.S1_s_at	PTPN5	protein tyrosine phosphatase, non-receptor type 5 (striatum-enriched)	Control	6.89773	0.00017
GgaAffx.1093.1.S1_at	PTPN9	protein tyrosine phosphatase, non-receptor type 9	Forskolin	5.05367	0.00123858
GgaAffx.21660.1.S1_at	PTPRR	Protein tyrosine phosphatase, receptor type, R	Control	3.94138	0.00753792
GgaAffx.20371.1.S1_s_at	PTPRS	protein tyrosine phosphatase, receptor type, S	Control	2.30178	0.000279
Gga.977.1.S1_at	PTRF	polymerase I and transcript release factor	Control	2.68021	0.0022265
Gga.1281.1.S1_at	PTTG1	pituitary tumor-transforming 1	Forskolin	2.97529	0.0019093
Gga.1814.1.S1_at	PUNC	putative neuronal cell adhesion molecule	Forskolin	3.73263	0.00164639
Gga.4096.3.S1_a_at	PVALB	parvalbumin	Control	5.43048	0.000981
Gga.14999.1.S1_at	PXDN	peroxidasin homolog (Drosophila)	Control	4.39048	0.00459002
GgaAffx.24944.3.S1_s_at	PXDN	peroxidasin homolog (Drosophila)	Control	2.3491	0.00153142
Gga.11693.1.S1_s_at	PXMP3	peroxisomal membrane protein 3, 35kDa (Zellweger syndrome)	Forskolin	3.40011	0.00413168
GgaAffx.11623.1.S1_at	PXMP3	peroxisomal membrane protein 3, 35kDa (Zellweger syndrome)	Forskolin	2.82988	2.03e-05
Gga.11808.1.S1_at	PYROXD1	pyridine nucleotide-disulphide oxidoreductase domain 1	Forskolin	3.0348	5.59e-05
GgaAffx.8878.1.S1_s_at	QDPR	quinoid dihydropteridine reductase	Forskolin	2.37414	0.00154411
GgaAffx.12505.1.S1_at	RAB11A	RAB11A, member RAS oncogene family	Forskolin	2.10817	0.00459002
GgaAffx.12505.1.S1_s_at	RAB11A	RAB11A, member RAS oncogene family	Forskolin	2.18412	4.78e-05
GgaAffx.25213.1.S1_at	RAB30	RAB30, member RAS oncogene family	Control	3.11923	0.000469
GgaAffx.25213.2.S1_s_at	RAB30	RAB30, member RAS oncogene family	Control	3.68527	0.00448071
Gga.9853.1.S1_at	RAB3B	RAB3B, member RAS oncogene family	Control	3.60194	0.000215
Gga.14496.1.S1_at	RAB3GAP2	RAB3 GTPase activating protein subunit 2 (non-catalytic)	Control	3.52417	0.000997
Gga.13026.1.S1_at	RAB8B	RAB8B, member RAS oncogene family	Forskolin	2.18089	0.00422361
Gga.19256.1.S1_s_at	RABL3	RAB, member of RAS oncogene family-like 3	Forskolin	2.8496	0.000117
Gga.17469.1.S1_s_at	RAD17	RAD17 homolog (S. pombe)	Forskolin	2.41489	0.000869
Gga.17662.1.S1_s_at	RALGPS2	Ral GEF with PH domain and SH3 binding motif 2	Forskolin	3.08616	0.000374
Gga.1926.1.S1_at	RANBP1	RAN binding protein 1	Forskolin	2.06286	0.00278406
Gga.4068.1.S2_at	RANP1	RAN, member RAS oncogene family pseudogene 1	Forskolin	2.00042	0.00103568
Gga.2753.1.S1_at	RAP1GAP	RAP1 GTPase activating protein	Control	3.17658	0.000521
Gga.15317.1.S1_at	RAP2C	RAP2C, member of RAS oncogene family	Control	3.68696	0.00164245
Gga.2668.1.S1_a_at	RARB	retinoic acid receptor, beta	Forskolin	3.60398	2.06e-05
Gga.2668.2.S1_at	RARB	retinoic acid receptor, beta	Forskolin	3.47432	1.9e-05
GgaAffx.12567.1.S1_s_at	RB1CC1	RB1-inducible coiled-coil 1	Forskolin	2.50419	0.000148
Gga.15031.1.S1_at	RBM17	RNA binding motif protein 17	Forskolin	2.0307	0.00162604
Gga.9773.1.S1_s_at	RBM24	RNA binding motif protein 24	Control	12.3874	0.000542
GgaAffx.11584.1.S1_s_at	RBM24	RNA binding motif protein 24	Control	15.0258	0.00025
Gga.8082.1.S1_at	RBM45	RNA binding motif protein 45	Forskolin	5.17112	0.00208703
Gga.5816.1.S1_at	RBPMS	RNA binding protein with multiple splicing	Control	2.34715	0.00373548
Gga.5816.2.S1_a_at	RBPMS	RNA binding protein with multiple splicing	Control	2.42584	0.000129
GgaAffx.10502.2.S1_s_at	RCJMB04_10b24	membrane bound O-acyltransferase domain containing 2	Forskolin	2.31139	0.00483722
Gga.1262.2.S1_at	RCJMB04_10f20	similar to DNA segment, Chr 11, Wayne State University 99, expressed	Forskolin	2.12981	0.0034629
GgaAffx.12190.1.S1_s_at	RCJMB04_10f20	similar to DNA segment, Chr 11, Wayne State University 99, expressed	Forskolin	2.05023	0.00230017
Gga.1140.1.S1_at	RCJMB04_11e18	endoplasmic reticulum aminopeptidase 1	Forskolin	4.00209	8.88e-05
GgaAffx.24485.1.S1_s_at	RCJMB04_11e18	endoplasmic reticulum aminopeptidase 1	Forskolin	2.90474	0.000848
GgaAffx.21653.1.S1_s_at	RCJMB04_11i20	similar to dystrobrevin B DTN-B2	Forskolin	2.43403	0.000158
Gga.12946.1.S1_at	RCJMB04_11p1	asparagine-linked glycosylation 10 homolog (yeast, alpha-1,2-glucosyltransferase)	Forskolin	4.02656	0.000279
GgaAffx.12274.1.S1_s_at	RCJMB04_11p1	asparagine-linked glycosylation 10 homolog (yeast, alpha-1,2-glucosyltransferase)	Forskolin	4.33251	6.29e-05
Gga.4178.1.S1_s_at	RCJMB04_12f9	paraspeckle component 1	Forskolin	4.49122	9.62e-05
GgaAffx.20365.1.S1_s_at	RCJMB04_14b10	serine incorporator 2	Control	2.89554	0.0002
GgaAffx.8764.1.S1_s_at	RCJMB04_14b4	pelota homolog (Drosophila)	Forskolin	2.54189	0.00453544
Gga.2300.1.S1_at	RCJMB04_14d15	family with sequence similarity 116, member A	Forskolin	2.22388	2.36e-05
GgaAffx.12447.1.S1_at	RCJMB04_15m4	solute carrier family 16, member 9 (monocarboxylic acid transporter 9)	Forskolin	2.39664	0.000699
GgaAffx.25406.2.S1_s_at	RCJMB04_16d21	cold shock domain containing E1, RNA-binding	Control	2.19506	6.23e-05
Gga.1884.1.S1_at	RCJMB04_16e10	ectonucleoside triphosphate diphosphohydrolase 1	Forskolin	2.47208	0.0010013
GgaAffx.12490.1.S1_s_at	RCJMB04_16j10	potassium channel tetramerisation domain containing 7	Control	2.62063	0.00631307
Gga.20081.1.S1_s_at	RCJMB04_17e22	dual adaptor of phosphotyrosine and 3-phosphoinositides	Control	3.26455	6.53e-06
GgaAffx.20938.1.S1_at	RCJMB04_17g4	pyruvate dehydrogenase complex, component X	Forskolin	2.08824	0.00014
Gga.12662.1.S1_at	RCJMB04_17i9	signal transducer and activator of transcription 1, 91kDa	Control	2.0583	0.0022054
GgaAffx.20334.1.S1_at	RCJMB04_18a15	PDZ and LIM domain 5	Control	3.40788	0.000214
GgaAffx.12588.1.S1_at	RCJMB04_18m15	similar to BC027088 protein	Forskolin	3.48702	0.00570553
GgaAffx.12594.1.S1_at	RCJMB04_18p7	GTPase activating Rap/RanGAP domain-like 4	Control	4.60556	0.000284
GgaAffx.12599.1.S1_at	RCJMB04_19b17	transmembrane protein 68	Forskolin	4.38449	0.000112
GgaAffx.12599.1.S1_s_at	RCJMB04_19b17	transmembrane protein 68	Forskolin	5.59874	1.28e-05
GgaAffx.11375.1.S1_at	RCJMB04_1a13	metastasis suppressor 1	Control	2.09046	0.00215956
Gga.7708.1.S1_at	RCJMB04_1d13	monoamine oxidase A	Control	5.11077	0.00128604
GgaAffx.11440.1.S1_s_at	RCJMB04_1h22	adaptor-related protein complex 3, mu 1 subunit	Forskolin	2.03848	0.000238
GgaAffx.11475.1.S1_s_at	RCJMB04_1l12	Ras association (RalGDS/AF-6) domain family member 2	Forskolin	4.1058	0.000117
Gga.3068.2.S1_at	RCJMB04_1m9	thyroid hormone receptor associated protein 3	Control	2.13756	0.000849
GgaAffx.12657.1.S1_at	RCJMB04_20c20	solute carrier family 12 (potassium/chloride transporters), member 4	Control	3.07293	0.000178
GgaAffx.25890.1.S1_at	RCJMB04_20c20	solute carrier family 12 (potassium/chloride transporters), member 4	Control	3.25593	0.0017675
GgaAffx.25890.4.S1_s_at	RCJMB04_20c20	solute carrier family 12 (potassium/chloride transporters), member 4	Control	2.42633	0.00615705
GgaAffx.12655.1.S1_s_at	RCJMB04_20c6	CDC-like kinase 2	Control	2.03242	3.06e-05
GgaAffx.12665.1.S1_s_at	RCJMB04_20e14	poly(A)-specific ribonuclease (deadenylation nuclease)	Forskolin	2.88828	0.000596
GgaAffx.21418.1.S1_at	RCJMB04_20e15	Potassium channel tetramerisation domain containing 9	Control	8.95212	0.000695
Gga.17037.1.S1_s_at	RCJMB04_20j15	phosphatidylinositol-4-phosphate 5-kinase, type I, beta	Control	2.07542	0.0011571
Gga.6848.1.S1_at	RCJMB04_20n13	GLI pathogenesis-related 1 (glioma)	Forskolin	6.57398	0.000272
Gga.6848.2.S1_a_at	RCJMB04_20n13	GLI pathogenesis-related 1 (glioma)	Forskolin	6.41165	0.000273
Gga.6848.2.S1_at	RCJMB04_20n13	GLI pathogenesis-related 1 (glioma)	Forskolin	8.24188	0.000258
Gga.6848.3.S1_a_at	RCJMB04_20n13	GLI pathogenesis-related 1 (glioma)	Forskolin	6.36229	0.000304
Gga.17096.1.S1_s_at	RCJMB04_20o22	membrane-associated ring finger (C3HC4) 5	Control	2.56391	0.00120638
Gga.17083.1.S1_at	RCJMB04_21i6	ER lipid raft associated 1	Forskolin	2.03093	0.00144116
Gga.5385.1.S1_s_at	RCJMB04_21j5	argininosuccinate synthetase 1	Control	2.85321	0.0038269
GgaAffx.12748.1.S1_s_at	RCJMB04_22k16	zinc finger and BTB domain containing 2	Control	2.24965	0.0014716
GgaAffx.8204.2.S1_s_at	RCJMB04_22k16	zinc finger and BTB domain containing 2	Control	4.34539	0.000494
Gga.4993.1.S1_at	RCJMB04_23c5	actinin, alpha 1	Control	2.35869	6.62e-05
Gga.16712.1.S1_at	RCJMB04_23o11	similar to RIKEN cDNA 1810055E12	Forskolin	2.00513	0.00510644
Gga.5543.2.S1_at	RCJMB04_25e17	ubiquitin-conjugating enzyme E2K (UBC1 homolog, yeast)	Forskolin	3.70775	0.00140627
GgaAffx.12880.1.S1_s_at	RCJMB04_25f22	ATPase, H+/K+ transporting, nongastric, alpha polypeptide	Control	4.23233	0.00520347
GgaAffx.4019.2.S1_s_at	RCJMB04_25f22	ATPase, H+/K+ transporting, nongastric, alpha polypeptide	Control	5.63429	0.0052149
Gga.13519.1.S1_s_at	RCJMB04_25m5	solute carrier family 7 (cationic amino acid transporter, y+ system), member 5	Control	2.34143	0.00763922
GgaAffx.21369.1.S1_at	RCJMB04_26e18	Heterogeneous nuclear ribonucleoprotein D (AU-rich element RNA binding protein 1, 37kDa)	Control	2.7494	0.000249
GgaAffx.12921.1.S1_at	RCJMB04_26g24	similar to hypothetical protein FLJ22557	Control	2.11707	0.000556
Gga.13536.1.S1_s_at	RCJMB04_26h2	glutamine-fructose-6-phosphate transaminase 1	Control	3.76435	4.78e-05
GgaAffx.74.1.S1_s_at	RCJMB04_26h2	glutamine-fructose-6-phosphate transaminase 1	Control	27.8518	2.37e-05
Gga.15791.3.S1_at	RCJMB04_27j6	eukaryotic translation initiation factor 1A, Y-linked	Control	2.36655	0.00105435
GgaAffx.12960.1.S1_at	RCJMB04_27p10	5-methyltetrahydrofolate-homocysteine methyltransferase	Forskolin	2.58558	0.00102664
GgaAffx.12983.1.S1_at	RCJMB04_28l23	glucuronidase, beta	Forskolin	2.0833	0.00377305
GgaAffx.12983.1.S1_s_at	RCJMB04_28l23	glucuronidase, beta	Forskolin	2.21704	0.000355
GgaAffx.6732.1.S1_s_at	RCJMB04_29e4	FLJ12716 protein	Forskolin	2.19958	0.00125423
GgaAffx.26415.1.S1_at	RCJMB04_2d1	epsin 2	Control	3.6278	8.96e-05
Gga.8411.1.S1_s_at	RCJMB04_30g17	hexosaminidase A (alpha polypeptide)	Forskolin	2.27955	6.16e-05
GgaAffx.13053.1.S1_s_at	RCJMB04_30m16	similar to chromosome 10 open reading frame 58	Control	3.64241	0.000199
GgaAffx.13065.1.S1_s_at	RCJMB04_31e20	nucleoporin like 2	Forskolin	2.09012	0.00121053
GgaAffx.13126.1.S1_at	RCJMB04_32l2	hypothetical gene supported by CR352610	Forskolin	2.6214	0.00565149
GgaAffx.4338.1.S1_at	RCJMB04_33d2	phosphofructokinase, platelet	Control	2.57137	0.00117805
GgaAffx.21398.1.S1_at	RCJMB04_33h8	dedicator of cytokinesis 10	Control	2.65249	0.00154411
GgaAffx.13211.1.S1_s_at	RCJMB04_35f9	F-box protein 32	Control	3.20057	0.000715
Gga.7140.2.S1_s_at	RCJMB04_3a16	FXYD domain containing ion transport regulator 6	Control	2.06364	0.00108348
GgaAffx.11649.1.S1_at	RCJMB04_3e14	similar to Auh protein	Forskolin	2.66695	0.000624
Gga.14435.1.A1_at	RCJMB04_3o20	ubiquitin-conjugating enzyme E2N (UBC13 homolog, yeast)	Control	3.46649	0.00138236
Gga.13572.1.S1_at	RCJMB04_4h19	Actin, beta	Forskolin	2.15659	7.16e-05
GgaAffx.2056.1.S1_s_at	RCJMB04_4k14	threonyl-tRNA synthetase	Forskolin	2.16377	0.00736945
Gga.6962.1.S1_at	RCJMB04_4p1	G protein-coupled receptor 137B	Control	3.82375	4.08e-05
Gga.6962.2.S1_s_at	RCJMB04_4p1	G protein-coupled receptor 137B	Control	3.41278	7.26e-05
GgaAffx.11756.1.S1_at	RCJMB04_4p1	G protein-coupled receptor 137B	Control	2.52956	0.000111
GgaAffx.22651.1.S1_s_at	RCJMB04_4p22	general transcription factor IIH, polypeptide 4, 52kDa	Forskolin	2.10858	0.00590716
Gga.14549.1.S1_at	RCJMB04_5a10	protein kinase C, alpha	Control	2.56173	0.000107
Gga.5244.1.S1_at	RCJMB04_5e8	poly-U binding splicing factor 60KDa	Forskolin	3.70355	0.000204
Gga.16111.1.S1_at	RCJMB04_5k12	similar to 2610030H06Rik protein	Forskolin	2.86757	0.00074
GgaAffx.11827.1.S1_s_at	RCJMB04_5k12	similar to 2610030H06Rik protein	Forskolin	2.00398	0.00032
Gga.1645.1.S1_s_at	RCJMB04_5m7	similar to hypothetical protein	Control	2.4591	1.28e-05
Gga.7009.3.S1_s_at	RCJMB04_5m7	similar to hypothetical protein	Control	4.04194	0.00379672
GgaAffx.240.5.S1_s_at	RCJMB04_7e17	heterogeneous nuclear ribonucleoprotein M	Forskolin	2.98131	0.00493128
GgaAffx.11974.1.S1_at	RCJMB04_7i6	alpha-methylacyl-CoA racemase	Forskolin	2.48191	0.00313604
GgaAffx.2077.1.S1_s_at	RCJMB04_7i6	alpha-methylacyl-CoA racemase	Forskolin	4.07408	0.00167274
GgaAffx.11997.1.S1_s_at	RCJMB04_7o22	similar to NICE-3 protein	Control	2.00776	0.000967
GgaAffx.8630.1.S1_at	RCJMB04_7o22	similar to NICE-3 protein	Control	2.29721	0.0017682
GgaAffx.11994.1.S1_at	RCJMB04_7o8	acireductone dioxygenase 1	Forskolin	2.35556	3.02e-05
GgaAffx.12005.1.S1_s_at	RCJMB04_8a2	similar to Zgc:63829	Forskolin	2.24517	0.000571
GgaAffx.12043.1.S1_s_at	RCJMB04_8j20	DnaJ (Hsp40) homolog, subfamily C, member 16	Forskolin	3.38134	0.00600581
GgaAffx.12049.1.S1_at	RCJMB04_8k11	MANSC domain containing 1	Forskolin	2.03763	0.00524163
Gga.16139.1.S1_s_at	RCJMB04_8n14	STT3, subunit of the oligosaccharyltransferase complex, homolog B (S. cerevisiae)	Forskolin	2.35764	0.00144993
Gga.9948.1.S1_at	RCJMB04_8n14	STT3, subunit of the oligosaccharyltransferase complex, homolog B (S. cerevisiae)	Forskolin	2.13299	0.000502
GgaAffx.12100.1.S1_s_at	RCJMB04_9d4	pellino homolog 1 (Drosophila)	Control	2.06926	0.00120169
Gga.7792.1.S1_s_at	RCJMB04_9i11	acyl-CoA synthetase bubblegum family member 2	Control	4.06455	0.00021
Gga.115.1.S1_at	RECQL	RecQ protein-like (DNA helicase Q1-like)	Forskolin	2.79365	0.00632959
Gga.10753.2.S1_a_at	REEP3	receptor accessory protein 3	Forskolin	2.12872	0.00447122
Gga.496.1.S1_at	RELN	reelin	Control	14.5078	7.75e-05
Gga.19162.1.S1_at	RET	ret proto-oncogene	Control	5.16465	7.54e-05
Gga.654.1.S1_at	RET	ret proto-oncogene	Control	4.45326	0.000745
Gga.3030.1.S1_at	RETSAT	Retinol saturase (all-trans-retinol 13,14-reductase)	Forskolin	2.55331	0.000579
Gga.12441.1.S1_at	RFTN2	raftlin family member 2	Control	2.13677	0.00107357
Gga.8344.2.A1_a_at	RGS3	regulator of G-protein signalling 3	Control	3.05187	0.000631
GgaAffx.5578.1.S1_s_at	RGS3	regulator of G-protein signalling 3	Control	3.03696	0.000869
Gga.9490.1.S1_at	RGS9BP	regulator of G protein signalling 9 binding protein	Control	13.9082	7.46e-05
Gga.3852.1.S2_s_at	RHOB	ras homolog gene family, member B	Control	2.21622	6.41e-05
Gga.17535.1.S1_at	RHOC	ras homolog gene family, member C	Control	4.31996	0.000134
Gga.1268.1.S1_a_at	RHOG	ras homolog gene family, member G (rho G)	Forskolin	2.43471	7.47e-05
GgaAffx.11519.1.S1_at	RHOG	ras homolog gene family, member G (rho G)	Forskolin	2.17193	0.00388888
Gga.12598.1.S1_at	RHOJ	ras homolog gene family, member J	Control	3.84323	0.00236075
Gga.3154.1.S1_at	RHOQ	ras homolog gene family, member Q	Control	3.23681	0.000261
Gga.7699.1.S1_at	RIBC2	RIB43A domain with coiled-coils 2	Control	3.57661	0.00381914
Gga.5561.1.S1_at	RIF1	RAP1 interacting factor homolog (yeast)	Forskolin	3.42479	0.00158489
Gga.6246.1.S1_at	RILPL2	Rab interacting lysosomal protein-like 2	Forskolin	2.90498	0.000204
GgaAffx.10163.1.S1_s_at	RIMS1	regulating synaptic membrane exocytosis 1	Forskolin	2.5817	0.000556
Gga.13347.2.S1_a_at	RINT1	RAD50 interactor 1	Forskolin	2.28894	0.000337
GgaAffx.20550.1.S1_s_at	RNF128	Ring finger protein 128	Forskolin	2.60383	0.000392
Gga.12610.1.S1_at	RNF138	ring finger protein 138	Control	2.383	0.00190989
Gga.16941.1.S1_at	RNF166	ring finger protein 166	Control	2.77115	0.00361851
Gga.20011.2.S1_at	RNF19A	Ring finger protein 19A	Control	2.50062	0.00168376
Gga.19467.1.S1_s_at	RNF34	ring finger protein 34	Control	2.31543	0.00116323
Gga.7925.1.S1_s_at	RNF34	ring finger protein 34	Control	2.33283	0.00138001
Gga.13290.1.S1_at	RNFT1	ring finger protein, transmembrane 1	Forskolin	2.1525	0.000214
Gga.6877.1.S1_at	ROBO2	roundabout, axon guidance receptor, homolog 2 (Drosophila)	Control	7.62981	2.68e-05
GgaAffx.9882.1.S1_at	ROBO2	roundabout, axon guidance receptor, homolog 2 (Drosophila)	Control	14.6437	2.36e-05
GgaAffx.9882.2.S1_s_at	ROBO2	roundabout, axon guidance receptor, homolog 2 (Drosophila)	Control	11.9069	7.75e-05
GgaAffx.9882.3.S1_at	ROBO2	roundabout, axon guidance receptor, homolog 2 (Drosophila)	Control	4.8543	0.0002
GgaAffx.1210.1.S1_at	ROGDI	rogdi homolog (Drosophila)	Forskolin	2.46097	0.00433713
Gga.17621.1.S1_s_at	RP2	retinitis pigmentosa 2 (X-linked recessive)	Forskolin	2.01507	0.0007
GgaAffx.25904.1.S1_s_at	RPGRIP1L	RPGRIP1-like	Forskolin	2.1986	0.00586702
GgaAffx.20503.1.S1_s_at	RPL27	Ribosomal protein L27	Control	2.94517	0.000316
Gga.4459.2.S1_a_at	RPL35A	Ribosomal protein L35a	Control	2.39673	0.000431
Gga.3917.2.S1_a_at	RPLP1	Ribosomal protein, large, P1	Control	3.99938	0.000139
Gga.8882.1.S1_at	RPP40	ribonuclease P 40kDa subunit	Control	2.03542	0.000203
Gga.4524.1.S1_at	RPS12	Ribosomal protein S12	Control	2.13236	0.00175749
GgaAffx.21286.1.S1_s_at	RPS24	Ribosomal protein S24	Control	3.9997	0.00603896
GgaAffx.7275.1.S1_at	RPS6KA2	ribosomal protein S6 kinase, 90kDa, polypeptide 2	Control	3.96321	0.00047
GgaAffx.7275.3.S1_s_at	RPS6KA2	ribosomal protein S6 kinase, 90kDa, polypeptide 2	Control	4.28421	0.000812
Gga.13205.1.S1_at	RPS6KL1	ribosomal protein S6 kinase-like 1	Control	2.24675	0.000502
GgaAffx.23190.1.S1_s_at	RPS6KL1	ribosomal protein S6 kinase-like 1	Control	4.51492	0.000593
Gga.12080.1.S1_at	RRAD	Ras-related associated with diabetes	Control	2.11731	0.00113638
Gga.13504.1.S1_at	RRM2	ribonucleotide reductase M2 polypeptide	Forskolin	8.12698	0.00032
GgaAffx.10231.1.S1_at	RRM2B	ribonucleotide reductase M2 B (TP53 inducible)	Forskolin	2.03603	0.0016982
Gga.10510.1.S1_at	RSPH1	radial spoke head 1 homolog (Chlamydomonas)	Control	3.20723	0.00116508
Gga.19305.1.S1_at	RSPO3	R-spondin 3 homolog (Xenopus laevis)	Control	5.71702	0.00175749
Gga.9061.1.S1_at	RTCD1	RNA terminal phosphate cyclase domain 1	Forskolin	3.7	2.68e-05
GgaAffx.26683.1.S1_at	RUFY1	RUN and FYVE domain containing 1	Forskolin	2.32879	6.64e-05
GgaAffx.13095.1.S1_at	RUNDC3B	RUN domain containing 3B	Forskolin	2.92255	0.00184895
Gga.13120.1.S1_s_at	RUVBL1	RuvB-like 1 (E. coli)	Forskolin	2.85641	0.00473549
GgaAffx.12766.1.S1_at	RWDD1	RWD domain containing 1	Forskolin	2.78144	0.00088
Gga.11833.1.S1_at	RWDD3	RWD domain containing 3	Forskolin	2.9648	0.000301
Gga.11321.1.S1_at	S100A10	S100 calcium binding protein A10	Control	2.51907	0.000375
GgaAffx.25331.1.S1_at	SAFB2	scaffold attachment factor B2	Control	2.03652	0.00164485
Gga.2386.1.S1_at	SAMD4A	sterile alpha motif domain containing 4A	Control	6.35852	2.06e-05
GgaAffx.23813.1.S1_s_at	SAMD4A	sterile alpha motif domain containing 4A	Control	11.3122	0.000135
Gga.9027.1.S1_at	SCARB1	scavenger receptor class B, member 1	Control	2.88884	0.0030638
Gga.5283.1.S1_at	SCARB2	scavenger receptor class B, member 2	Forskolin	2.40818	0.00012
Gga.17055.1.S1_at	SCD	stearoyl-CoA desaturase (delta-9-desaturase)	Control	4.32626	0.00262527
Gga.17090.1.S1_s_at	SCIN	scinderin	Control	4.36654	0.00016
GgaAffx.8988.1.S1_s_at	SCUBE1	signal peptide, CUB domain, EGF-like 1	Control	5.29808	2.62e-05
Gga.4675.1.S1_at	SDC2	syndecan 2	Control	6.19445	0.000113
Gga.3136.1.S1_at	SDC3	syndecan 3	Control	9.24146	2.68e-05
Gga.8092.1.S1_at	SDPR	serum deprivation response (phosphatidylserine binding protein)	Control	2.66194	0.00126216
Gga.7256.1.S1_at	SEC14L2	SEC14-like 2 (S. cerevisiae)	Forskolin	2.32991	0.000331
Gga.5716.1.S1_s_at	SEC23B	Sec23 homolog B (S. cerevisiae)	Forskolin	2.05553	0.000121
Gga.17574.1.S1_s_at	SEC24A	SEC24 related gene family, member A (S. cerevisiae)	Control	2.12112	0.000101
GgaAffx.23729.1.S1_at	SEC24D	SEC24 related gene family, member D (S. cerevisiae)	Control	3.85305	0.0076785
Gga.487.1.S1_at	SEMA3A	sema domain, immunoglobulin domain (Ig), short basic domain, secreted, (semaphorin) 3A	Control	3.26774	0.000946
Gga.3972.1.S1_at	SEMA3D	sema domain, immunoglobulin domain (Ig), short basic domain, secreted, (semaphorin) 3D	Forskolin	5.23738	0.000183
Gga.3972.1.S2_at	SEMA3D	sema domain, immunoglobulin domain (Ig), short basic domain, secreted, (semaphorin) 3D	Forskolin	2.11284	0.000625
Gga.14.1.S1_at	SEMA3F	sema domain, immunoglobulin domain (Ig), short basic domain, secreted, (semaphorin) 3F	Forskolin	7.13615	0.000498
Gga.6559.1.A1_at	SEMA3G	sema domain, immunoglobulin domain (Ig), short basic domain, secreted, (semaphorin) 3G	Forskolin	3.50558	0.00278525
Gga.13064.1.S1_at	SEMA4G	sema domain, immunoglobulin domain (Ig), transmembrane domain (TM) and short cytoplasmic domain, (semaphorin) 4G	Forskolin	3.65789	0.000183
Gga.7894.1.S1_at	SEMA5A	sema domain, seven thrombospondin repeats (type 1 and type 1-like), transmembrane domain (TM) and short cytoplasmic domain, (semaphorin) 5A	Control	2.5387	0.000369
Gga.8056.1.S1_at	SENP5	SUMO1/sentrin specific peptidase 5	Control	3.10548	2.73e-05
Gga.11488.1.S1_at	SERHL2	serine hydrolase-like 2	Forskolin	2.17334	0.0003
Gga.11488.1.S1_s_at	SERHL2	serine hydrolase-like 2	Forskolin	2.48389	0.000866
GgaAffx.11921.1.S1_at	SERPINB6	serpin peptidase inhibitor, clade B (ovalbumin), member 6	Forskolin	2.71606	0.000979
GgaAffx.24025.1.S1_s_at	SERPINB6	serpin peptidase inhibitor, clade B (ovalbumin), member 6	Forskolin	5.17743	0.000168
Gga.1180.2.S1_a_at	SERPINF2	serpin peptidase inhibitor, clade F (alpha-2 antiplasmin, pigment epithelium derived factor), member 2	Control	9.14305	3.68e-05
GgaAffx.25709.1.S1_s_at	SERPINF2	serpin peptidase inhibitor, clade F (alpha-2 antiplasmin, pigment epithelium derived factor), member 2	Control	6.61545	0.000641
GgaAffx.6196.1.S1_at	SERTAD4	SERTA domain containing 4	Control	4.11344	0.000624
GgaAffx.24643.1.S1_at	SESN1	sestrin 1	Control	2.18833	0.00051
Gga.10124.2.S1_a_at	SETBP1	SET binding protein 1	Control	2.1962	0.00579616
Gga.3984.1.S1_at	SETD5	SET domain containing 5	Control	2.34395	0.00308305
Gga.6367.2.S1_at	SETD5	SET domain containing 5	Control	2.31808	0.000117
GgaAffx.21979.1.S1_s_at	SETD5	SET domain containing 5	Control	2.13363	0.00758944
GgaAffx.2290.1.S1_s_at	SETX	senataxin	Forskolin	2.64523	0.000421
Gga.2763.2.S1_at	SF3A3	splicing factor 3a, subunit 3, 60kDa	Control	2.21877	0.0041301
GgaAffx.13033.1.S1_at	SF3B3	splicing factor 3b, subunit 3, 130kDa	Forskolin	2.30975	0.0067204
GgaAffx.25526.2.S1_s_at	SF3B3	splicing factor 3b, subunit 3, 130kDa	Forskolin	4.4387	0.00358028
Gga.4684.1.S1_at	SFPQ	splicing factor proline/glutamine-rich (polypyrimidine tract binding protein associated)	Forskolin	2.0027	0.0013276
Gga.4830.1.S1_at	SFRP1	secreted frizzled-related protein 1	Control	3.66199	0.000776
Gga.4830.1.S2_at	SFRP1	secreted frizzled-related protein 1	Control	2.68408	0.0016982
Gga.17928.1.S1_at	SFRS11	Splicing factor, arginine/serine-rich 11	Control	4.35221	2.59e-05
GgaAffx.25725.1.S1_at	SFRS14	splicing factor, arginine/serine-rich 14	Forskolin	3.49078	0.00102664
Gga.17330.1.S1_at	SFRS15	splicing factor, arginine/serine-rich 15	Control	4.89186	2.68e-05
Gga.12225.1.S1_at	SFRS17A	splicing factor, arginine/serine-rich 17A	Forskolin	2.83991	0.000204
Gga.9787.1.S1_at	SFRS18	splicing factor, arginine/serine-rich 18	Control	2.07047	0.00346968
GgaAffx.6073.1.S1_at	SFRS2IP	splicing factor, arginine/serine-rich 2, interacting protein	Control	2.35153	0.000739
GgaAffx.6074.1.S1_at	SFRS2IP	splicing factor, arginine/serine-rich 2, interacting protein	Control	2.84757	0.00204141
Gga.13500.1.S1_at	SFRS3	Splicing factor, arginine/serine-rich 3	Forskolin	3.2034	0.000543
Gga.13905.1.S1_s_at	SFRS3	splicing factor, arginine/serine-rich 3	Forskolin	2.76286	0.000284
Gga.4718.2.S1_at	SFRS3	splicing factor, arginine/serine-rich 3	Forskolin	3.00046	0.000304
Gga.12924.1.S1_at	SGCE	Sarcoglycan, epsilon	Control	2.4457	0.000682
Gga.16071.1.S1_s_at	SGPL1	sphingosine-1-phosphate lyase 1	Forskolin	2.62452	6.11e-05
Gga.11787.2.S1_s_at	SH3BGR	SH3 domain binding glutamic acid-rich protein	Control	13.1432	0.000175
Gga.7956.1.S1_at	SH3BGRL	SH3 domain binding glutamic acid-rich protein like	Control	3.49921	0.000367
GgaAffx.13128.1.S1_at	SH3BP2	SH3-domain binding protein 2	Control	2.13172	0.00643202
Gga.25.1.S2_at	SH3GL2	SH3-domain GRB2-like 2	Control	2.96274	0.000699
Gga.7959.1.S1_at	SH3YL1	SH3 domain containing, Ysc84-like 1 (S. cerevisiae)	Forskolin	2.00156	0.00684712
Gga.7959.2.S1_a_at	SH3YL1	SH3 domain containing, Ysc84-like 1 (S. cerevisiae)	Forskolin	2.27701	0.00027
Gga.5341.1.S1_at	SHANK2	SH3 and multiple ankyrin repeat domains 2	Control	7.9181	0.000278
GgaAffx.12420.1.S1_at	SHFM1	split hand/foot malformation (ectrodactyly) type 1	Forskolin	3.62072	0.00303671
GgaAffx.12420.1.S1_s_at	SHFM1	split hand/foot malformation (ectrodactyly) type 1	Forskolin	5.4089	0.00128994
GgaAffx.4864.1.S1_at	SHQ1	SHQ1 homolog (S. cerevisiae)	Forskolin	2.158	0.00523898
Gga.2068.2.S1_at	SIDT2	SID1 transmembrane family, member 2	Forskolin	3.25346	0.000183
Gga.7783.1.S1_s_at	SIP1	survival of motor neuron protein interacting protein 1	Forskolin	2.21076	0.000251
Gga.20062.1.S1_s_at	SIPA1L2	signal-induced proliferation-associated 1 like 2	Control	3.18075	0.00121563
GgaAffx.11747.1.S1_at	SLBP	stem-loop (histone) binding protein	Forskolin	4.88837	0.00314551
GgaAffx.12559.1.S1_s_at	SLC10A7	solute carrier family 10 (sodium/bile acid cotransporter family), member 7	Forskolin	2.35067	4.78e-05
Gga.3555.1.S1_at	SLC16A3	solute carrier family 16, member 3 (monocarboxylic acid transporter 4)	Control	2.49584	0.00543316
Gga.14445.1.S1_s_at	SLC1A6	solute carrier family 1 (high affinity aspartate/glutamate transporter), member 6	Forskolin	3.58715	0.00246172
GgaAffx.23610.3.S1_at	SLC22A1	solute carrier family 22 (organic cation transporter), member 1	Control	4.91427	0.00569563
Gga.10257.2.S1_a_at	SLC23A2	solute carrier family 23 (nucleobase transporters), member 2	Forskolin	2.54117	0.00164485
Gga.15388.1.S1_at	SLC24A6	solute carrier family 24 (sodium/potassium/calcium exchanger), member 6	Control	2.88055	0.000558
Gga.17228.2.S1_s_at	SLC25A24	solute carrier family 25 (mitochondrial carrier; phosphate carrier), member 24	Control	13.7576	5.47e-05
Gga.17073.1.S1_at	SLC25A32	solute carrier family 25, member 32	Forskolin	3.3732	0.00490161
GgaAffx.11224.2.S1_s_at	SLC25A32	solute carrier family 25, member 32	Forskolin	2.24451	0.00294739
Gga.1901.1.S1_at	SLC29A3	Solute carrier family 29 (nucleoside transporters), member 3	Forskolin	2.5879	3.15e-05
Gga.871.1.S1_at	SLC2A3	solute carrier family 2 (facilitated glucose transporter), member 3	Control	3.13863	0.00066
Gga.10012.1.S1_s_at	SLC30A1	Solute carrier family 30 (zinc transporter), member 1	Forskolin	9.00982	6.18e-05
GgaAffx.20459.1.S1_at	SLC30A1	Solute carrier family 30 (zinc transporter), member 1	Forskolin	6.93973	6.97e-05
GgaAffx.12914.1.S1_at	SLC30A6	solute carrier family 30 (zinc transporter), member 6	Forskolin	2.44236	0.00204141
Gga.10399.1.S1_at	SLC30A9	solute carrier family 30 (zinc transporter), member 9	Control	3.44003	0.00523148
Gga.10399.1.S1_s_at	SLC30A9	solute carrier family 30 (zinc transporter), member 9	Control	4.17004	2.95e-05
GgaAffx.9037.1.S1_at	SLC30A9	solute carrier family 30 (zinc transporter), member 9	Control	3.01562	7.26e-05
Gga.2148.1.S1_at	SLC31A1	solute carrier family 31 (copper transporters), member 1	Forskolin	4.25727	0.00407943
Gga.13557.1.S1_at	SLC33A1	solute carrier family 33 (acetyl-CoA transporter), member 1	Forskolin	2.51061	2.59e-05
Gga.216.1.S1_at	SLC34A2	solute carrier family 34 (sodium phosphate), member 2	Control	41.0872	4.91e-05
Gga.11551.1.S1_at	SLC35B2	solute carrier family 35, member B2	Forskolin	2.50538	0.000933
GgaAffx.22590.1.S1_at	SLC35B4	solute carrier family 35, member B4	Control	2.15039	0.00159621
Gga.9848.1.S1_at	SLC35E1	solute carrier family 35, member E1	Forskolin	2.05478	0.000718
Gga.15192.1.S1_at	SLC35F1	Solute carrier family 35, member F1	Control	2.30162	0.000129
Gga.2764.1.S1_at	SLC35F1	solute carrier family 35, member F1	Control	2.39256	0.000109
Gga.6745.1.S1_at	SLC35F2	Solute carrier family 35, member F2	Forskolin	7.65595	0.0011851
GgaAffx.20257.1.S1_s_at	SLC36A1	Solute carrier family 36 (proton/amino acid symporter), member 1	Forskolin	2.17438	0.000239
Gga.10464.1.S1_at	SLC36A4	solute carrier family 36 (proton/amino acid symporter), member 4	Forskolin	3.20632	0.00128135
Gga.8894.1.S1_at	SLC37A3	solute carrier family 37 (glycerol-3-phosphate transporter), member 3	Forskolin	2.11534	0.00158073
GgaAffx.22340.1.S1_s_at	SLC37A4	solute carrier family 37 (glucose-6-phosphate transporter), member 4	Forskolin	2.2329	0.0067204
GgaAffx.23019.1.S1_at	SLC38A1	solute carrier family 38, member 1	Control	2.69555	0.00580063
Gga.2489.1.S1_s_at	SLC39A9	solute carrier family 39 (zinc transporter), member 9	Forskolin	2.22463	0.0013367
GgaAffx.6267.1.S1_at	SLC3A1	solute carrier family 3 (cystine, dibasic and neutral amino acid transporters, activator of cystine, dibasic and neutral amino acid transport), member 1	Control	25.1958	4.87e-05
Gga.8116.1.S1_at	SLC46A3	solute carrier family 46, member 3	Forskolin	3.6401	0.000439
Gga.8594.1.S1_at	SLC5A1	Solute carrier family 5 (sodium/glucose cotransporter), member 1	Control	15.2775	3.65e-05
Gga.9956.1.S1_at	SLC7A6	solute carrier family 7 (cationic amino acid transporter, y+ system), member 6	Forskolin	2.97732	0.00248957
Gga.13523.1.S1_at	SLC9A8	solute carrier family 9 (sodium/hydrogen exchanger), member 8	Control	2.22721	0.00351673
Gga.909.1.S1_at	SLIT2	slit homolog 2 (Drosophila)	Control	5.89265	7.23e-06
Gga.2000.1.S1_at	SLIT3	slit homolog 3 (Drosophila)	Control	3.89056	0.00359346
GgaAffx.5663.1.S1_at	SMAD7	SMAD family member 7	Control	2.01657	0.00286573
GgaAffx.23225.1.S1_s_at	SMARCAD1	SWI/SNF-related, matrix-associated actin-dependent regulator of chromatin, subfamily a, containing DEAD/H box 1	Forskolin	2.68799	0.00202393
Gga.4349.2.S1_s_at	SMARCB1	SWI/SNF related, matrix associated, actin dependent regulator of chromatin, subfamily b, member 1	Forskolin	2.0092	0.00360296
Gga.4066.1.S1_at	SMC2	structural maintenance of chromosomes 2	Forskolin	5.70651	0.00629351
GgaAffx.22421.1.S1_at	SMEK2	SMEK homolog 2, suppressor of mek1 (Dictyostelium)	Control	3.07153	0.000204
Gga.12849.1.S1_at	SMOC2	SPARC related modular calcium binding 2	Forskolin	2.93024	0.000358
Gga.17551.1.S1_at	SMS	spermine synthase	Forskolin	2.79637	0.00170274
GgaAffx.2221.1.S1_s_at	SMURF2	SMAD specific E3 ubiquitin protein ligase 2	Control	2.26791	0.00531706
Gga.4807.1.S2_x_at	SNAP25	synaptosomal-associated protein, 25kDa	Control	5.05847	0.00426294
GgaAffx.11711.1.S1_s_at	SNAP91	synaptosomal-associated protein, 91kDa homolog (mouse)	Control	3.75534	0.000229
Gga.7114.1.S1_s_at	SNAPC1	small nuclear RNA activating complex, polypeptide 1, 43kDa	Control	2.36867	0.00126216
Gga.6990.2.S1_at	SNAPC5	small nuclear RNA activating complex, polypeptide 5, 19kDa	Forskolin	2.44036	0.000378
GgaAffx.13081.1.S1_s_at	SNAPC5	small nuclear RNA activating complex, polypeptide 5, 19kDa	Forskolin	2.56067	0.000577
Gga.203.1.S1_at	SNCB	synuclein, beta	Control	3.61759	6.41e-05
Gga.3351.1.S1_at	SNCG	synuclein, gamma (breast cancer-specific protein 1)	Control	4.88383	0.00369909
Gga.2833.1.S1_at	SNF1LK	SNF1-like kinase	Forskolin	2.81868	8.26e-05
Gga.13133.1.S1_at	SNIP1	Smad nuclear interacting protein 1	Forskolin	2.81038	0.000209
Gga.12261.1.S1_at	SNN	stannin	Forskolin	2.24709	0.000203
Gga.3086.1.S1_at	SNRPB	small nuclear ribonucleoprotein polypeptides B and B1	Forskolin	2.30322	0.00143098
Gga.18895.1.S1_s_at	SNRPD3	small nuclear ribonucleoprotein D3 polypeptide 18kDa	Forskolin	2.05477	0.000653
Gga.5935.1.S1_s_at	SNTB1	syntrophin, beta 1 (dystrophin-associated protein A1, 59kDa, basic component 1)	Control	3.4586	4.78e-05
Gga.4642.1.S1_at	SNX1	sorting nexin 1	Forskolin	2.65366	7.04e-05
GgaAffx.8732.2.S1_s_at	SNX9	sorting nexin 9	Control	4.06756	3.8e-05
Gga.1128.2.S1_a_at	SOD3	superoxide dismutase 3, extracellular	Control	10.5281	0.0057517
Gga.13036.1.S1_at	SORBS2	Sorbin and SH3 domain containing 2	Control	3.73089	0.000108
GgaAffx.8558.1.S1_s_at	SORBS2	sorbin and SH3 domain containing 2	Control	2.22377	0.00262035
Gga.4428.1.S2_s_at	SOX10	SRY (sex determining region Y)-box 10	Control	4.11164	0.00118151
GgaAffx.20591.2.S1_s_at	SOX10	SRY (sex determining region Y)-box 10	Control	4.61574	0.00151745
Gga.9314.1.S1_at	SOX4	SRY (sex determining region Y)-box 4	Forskolin	2.03872	0.00144993
Gga.16098.1.S1_at	SOX5	SRY (sex determining region Y)-box 5	Control	2.88149	0.00207124
GgaAffx.20877.1.S1_at	SOX7	SRY (sex determining region Y)-box 7	Forskolin	3.71083	0.00668721
GgaAffx.21572.1.S1_at	SPATA2L	spermatogenesis associated 2-like	Control	4.56586	0.00102121
GgaAffx.7514.1.S1_at	SPATA5	spermatogenesis associated 5	Forskolin	2.17457	0.000824
Gga.16838.1.S1_s_at	SPCS2	signal peptidase complex subunit 2 homolog (S. cerevisiae)	Forskolin	2.07631	0.00656474
Gga.1313.1.S1_s_at	SPI1	spleen focus forming virus (SFFV) proviral integration oncogene spi1	Control	4.62811	0.00314349
GgaAffx.20689.1.S1_at	SPI1	spleen focus forming virus (SFFV) proviral integration oncogene spi1	Control	6.85268	0.00151511
GgaAffx.23882.1.S1_at	SPOPL	speckle-type POZ protein-like	Forskolin	2.24663	0.0036745
Gga.18576.1.S1_at	SPTLC3	serine palmitoyltransferase, long chain base subunit 3	Control	15.7512	3.12e-05
Gga.8487.2.S1_at	SRP72	signal recognition particle 72kDa	Control	2.27305	0.00770921
Gga.1146.1.S1_s_at	SSB	Sjogren syndrome antigen B (autoantigen La)	Forskolin	2.43548	0.000905
Gga.688.1.S1_at	ST6GALNAC1	ST6 (alpha-N-acetyl-neuraminyl-2,3-beta-galactosyl-1,3)-N-acetylgalactosaminide alpha-2,6-sialyltransferase 1	Control	3.10556	0.00304778
Gga.4635.1.S1_at	ST7L	suppression of tumorigenicity 7 like	Forskolin	2.26072	0.00538119
GgaAffx.1693.1.S1_at	STARD10	StAR-related lipid transfer (START) domain containing 10	Control	4.24494	0.00128398
Gga.1095.1.S1_at	STAT5B	signal transducer and activator of transcription 5B	Control	3.24902	0.000498
GgaAffx.229.1.S1_at	STC1	stanniocalcin 1	Control	7.29545	0.000569
GgaAffx.1849.1.S1_at	STC2	stanniocalcin 2	Control	4.95557	0.00449777
GgaAffx.1849.2.S1_s_at	STC2	stanniocalcin 2	Control	4.46506	0.00560995
Gga.5394.1.S1_a_at	STK40	serine/threonine kinase 40	Control	4.6547	4.78e-05
Gga.2844.2.S1_s_at	STMN1	stathmin 1/oncoprotein 18	Control	2.32541	0.00600581
Gga.7069.1.S1_at	STRAP	serine/threonine kinase receptor associated protein	Forskolin	3.24892	0.000344
GgaAffx.12004.1.S1_s_at	STRAP	serine/threonine kinase receptor associated protein	Forskolin	2.2825	8.88e-05
GgaAffx.24445.1.S1_s_at	STX1A	syntaxin 1A (brain)	Control	12.2824	6.18e-05
GgaAffx.7810.1.S1_at	STXBP5	syntaxin binding protein 5 (tomosyn)	Control	2.70428	0.00308305
GgaAffx.12000.1.S1_at	SUCLG2	succinate-CoA ligase, GDP-forming, beta subunit	Forskolin	2.52696	0.000613
GgaAffx.20374.1.S1_s_at	SUCLG2	succinate-CoA ligase, GDP-forming, beta subunit	Forskolin	2.84961	0.00067
Gga.11640.1.S1_at	SUCNR1	succinate receptor 1	Control	3.98842	0.000137
GgaAffx.20331.1.S1_s_at	SUDS3	suppressor of defective silencing 3 homolog (S. cerevisiae)	Forskolin	2.39377	0.00106595
Gga.14984.1.S1_at	SULF2	Sulfatase 2	Forskolin	2.07052	0.00265574
Gga.7037.2.S1_s_at	SUPT5H	suppressor of Ty 5 homolog (S. cerevisiae)	Forskolin	2.62468	0.00212141
Gga.11482.1.S1_at	SURF1	surfeit 1	Forskolin	2.22338	0.000181
Gga.20013.1.S1_s_at	SURF1	surfeit 1	Forskolin	2.40118	0.00021
GgaAffx.11963.1.S1_s_at	SYBL1	synaptobrevin-like 1	Forskolin	3.21458	0.000514
Gga.11689.1.S1_at	SYNGR1	synaptogyrin 1	Control	2.90436	0.00278841
Gga.7430.1.S1_at	SYT11	synaptotagmin XI	Forskolin	2.11077	0.000261
GgaAffx.2671.1.S1_s_at	SYT12	synaptotagmin XII	Control	27.4533	1.56e-05
Gga.12005.1.S1_at	SYT8	synaptotagmin VIII	Control	13.9221	0.0068309
Gga.3772.1.S1_a_at	T	T, brachyury homolog (mouse)	Control	24.7684	2.36e-05
Gga.12286.1.S1_at	TAC1	tachykinin, precursor 1 (substance K, substance P, neurokinin 1, neurokinin 2, neuromedin L, neurokinin alpha, neuropeptide K, neuropeptide gamma)	Control	3.72107	0.00158038
GgaAffx.6705.1.S1_at	TACR3	tachykinin receptor 3	Forskolin	4.91251	0.00642604
Gga.18809.1.S1_s_at	TADA2L	transcriptional adaptor 2 (ADA2 homolog, yeast)-like	Forskolin	3.46153	0.0007
GgaAffx.12584.1.S1_at	TADA2L	transcriptional adaptor 2 (ADA2 homolog, yeast)-like	Forskolin	4.52542	0.00138455
Gga.2857.1.S1_at	TAF1	TAF1 RNA polymerase II, TATA box binding protein (TBP)-associated factor, 250kDa	Forskolin	2.47635	0.00012
Gga.4597.1.S1_at	TAF13	TAF13 RNA polymerase II, TATA box binding protein (TBP)-associated factor, 18kDa	Forskolin	3.13769	8.72e-05
GgaAffx.11857.1.S1_s_at	TAF13	TAF13 RNA polymerase II, TATA box binding protein (TBP)-associated factor, 18kDa	Forskolin	3.2552	7.76e-05
Gga.8074.2.S1_a_at	TAF15	TAF15 RNA polymerase II, TATA box binding protein (TBP)-associated factor, 68kDa	Forskolin	2.18676	0.000521
Gga.3678.2.S1_a_at	TAF1A	TATA box binding protein (TBP)-associated factor, RNA polymerase I, A, 48kDa	Forskolin	2.8722	0.0064171
Gga.4360.1.S1_at	TAOK3	TAO kinase 3	Control	2.36881	0.00378057
GgaAffx.2478.1.S1_at	TARSL2	threonyl-tRNA synthetase-like 2	Forskolin	2.06609	0.00227987
Gga.4460.1.A1_a_at	TATDN1	TatD DNase domain containing 1	Forskolin	2.98834	0.000507
Gga.4460.1.A1_x_at	TATDN1	TatD DNase domain containing 1	Forskolin	3.30143	0.000451
Gga.4460.2.S1_at	TATDN1	TatD DNase domain containing 1	Forskolin	2.61777	0.00562192
GgaAffx.9110.1.S1_at	TBC1D19	TBC1 domain family, member 19	Forskolin	2.5312	0.00208451
Gga.5865.1.S1_at	TBCA	tubulin folding cofactor A	Forskolin	2.25998	0.00369909
GgaAffx.24314.1.S1_at	TBCE	tubulin folding cofactor E	Forskolin	2.78167	8.56e-05
GgaAffx.24314.2.S1_s_at	TBCE	tubulin folding cofactor E	Forskolin	3.74202	0.000255
GgaAffx.11554.1.S1_at	TBL3	transducin (beta)-like 3	Forskolin	3.88719	7.19e-05
Gga.10128.1.S1_at	TBX19	T-box 19	Control	3.65401	0.00426294
Gga.3347.1.S1_s_at	TCEB1	transcription elongation factor B (SIII), polypeptide 1 (15kDa, elongin C)	Forskolin	2.35415	0.00145265
GgaAffx.12450.1.S1_at	TCEB1	transcription elongation factor B (SIII), polypeptide 1 (15kDa, elongin C)	Forskolin	2.20867	0.00123385
Gga.6193.1.S1_at	TCF25	transcription factor 25 (basic helix-loop-helix)	Forskolin	2.62306	0.000123
GgaAffx.20808.1.S1_at	TCTN1	tectonic family member 1	Forskolin	2.88611	0.00031
Gga.16007.1.S1_at	TDP1	tyrosyl-DNA phosphodiesterase 1	Forskolin	2.20974	0.000948
Gga.485.1.S1_a_at	TEAD4	TEA domain family member 4	Control	3.64949	0.000178
Gga.485.4.S1_a_at	TEAD4	TEA domain family member 4	Control	5.17502	4e-05
Gga.1325.1.S1_at	TES	testis derived transcript (3 LIM domains)	Control	5.14029	0.000276
Gga.7364.1.S1_a_at	TESC	tescalcin	Control	4.7769	0.000286
Gga.11741.1.S1_a_at	TFPI	tissue factor pathway inhibitor (lipoprotein-associated coagulation inhibitor)	Control	2.84458	0.00420739
Gga.11741.4.S1_a_at	TFPI	Tissue factor pathway inhibitor (lipoprotein-associated coagulation inhibitor)	Control	6.14159	0.00023
GgaAffx.22982.1.S1_at	TGFB2	transforming growth factor, beta 2	Control	3.12584	0.000414
Gga.143.1.S1_at	TGFBR1	transforming growth factor, beta receptor I (activin A receptor type II-like kinase, 53kDa)	Forskolin	2.07718	0.000582
Gga.16292.1.S1_at	TGOLN2	Trans-golgi network protein 2	Forskolin	2.8895	7.01e-05
GgaAffx.21822.1.S1_s_at	THBS2	thrombospondin 2	Control	5.51621	0.00691696
Gga.9941.1.S1_s_at	THSD7A	thrombospondin, type I, domain containing 7A	Control	16.5119	3.21e-06
GgaAffx.11257.1.S1_at	THUMPD2	THUMP domain containing 2	Forskolin	3.61013	0.000575
Gga.3128.1.S1_a_at	THYN1	thymocyte nuclear protein 1	Forskolin	3.48947	2.73e-05
Gga.8269.1.S2_at	TIAL1	TIA1 cytotoxic granule-associated RNA binding protein-like 1	Forskolin	2.4455	0.000161
Gga.12679.1.S1_at	TIMM23	Translocase of inner mitochondrial membrane 23 homolog (yeast)	Forskolin	2.40028	0.00271683
GgaAffx.4777.1.S1_at	TIPIN	TIMELESS interacting protein	Forskolin	4.80836	0.000316
Gga.421.2.S1_a_at	TK1	thymidine kinase 1, soluble	Forskolin	3.27369	0.00381914
Gga.11253.1.S1_at	TM7SF3	transmembrane 7 superfamily member 3	Control	2.20637	0.000985
Gga.18848.1.S1_at	TM9SF3	Transmembrane 9 superfamily member 3	Forskolin	2.21707	0.000251
Gga.7538.1.S1_at	TMBIM4	transmembrane BAX inhibitor motif containing 4	Forskolin	2.3395	4.48e-05
Gga.11775.1.S1_at	TMCO1	Transmembrane and coiled-coil domains 1	Forskolin	4.62035	0.000406
Gga.2311.1.S1_s_at	TMCO1	transmembrane and coiled-coil domains 1	Forskolin	2.93176	0.00160324
Gga.3703.1.S1_s_at	TMED5	transmembrane emp24 protein transport domain containing 5	Forskolin	2.66813	0.00148977
Gga.12557.1.S1_at	TMEFF2	transmembrane protein with EGF-like and two follistatin-like domains 2	Control	3.48983	0.00357831
Gga.12544.1.S1_at	TMEM100	transmembrane protein 100	Forskolin	3.16917	0.0013522
Gga.11760.1.S1_at	TMEM103	transmembrane protein 103	Forskolin	4.58001	0.000925
Gga.1948.1.S1_at	TMEM106C	transmembrane protein 106C	Forskolin	4.02359	0.00071
GgaAffx.6024.1.S1_at	TMEM117	transmembrane protein 117	Forskolin	7.16919	0.000399
Gga.13736.1.S1_at	TMEM14C	Transmembrane protein 14C	Forskolin	2.18583	0.00673049
Gga.12396.1.S1_s_at	TMEM164	transmembrane protein 164	Forskolin	2.27009	0.00488759
Gga.12396.2.S1_at	TMEM164	transmembrane protein 164	Control	6.85	0.000815
GgaAffx.5953.1.S1_at	TMEM168	transmembrane protein 168	Forskolin	3.97117	2.65e-05
Gga.9152.1.S1_at	TMEM169	transmembrane protein 169	Forskolin	2.82809	0.00310203
GgaAffx.22995.2.S1_s_at	TMEM16F	transmembrane protein 16F	Control	3.72008	0.000889
GgaAffx.6774.1.S1_at	TMEM16H	transmembrane protein 16H	Control	2.64235	0.00323849
GgaAffx.5038.1.S1_s_at	TMEM180	transmembrane protein 180	Forskolin	5.65825	0.000183
Gga.10035.1.S1_at	TMEM26	transmembrane protein 26	Control	9.00373	0.00188703
Gga.19252.1.S1_s_at	TMEM34	transmembrane protein 34	Forskolin	2.2111	7.03e-05
Gga.8798.1.S1_at	TMEM34	Transmembrane protein 34	Forskolin	2.93308	0.0018831
GgaAffx.20198.1.S1_s_at	TMEM38A	transmembrane protein 38A	Forskolin	2.48064	0.000266
Gga.5849.1.S1_s_at	TMEM39A	transmembrane protein 39A	Control	2.23435	8.96e-05
Gga.14350.1.S1_s_at	TMEM39B	transmembrane protein 39B	Forskolin	2.22753	0.000534
Gga.9156.1.S1_s_at	TMEM57	transmembrane protein 57	Forskolin	2.90021	0.000128
GgaAffx.6826.1.S1_at	TMEM61	transmembrane protein 61	Control	2.50356	0.00125275
GgaAffx.10137.1.S1_at	TMEM64	transmembrane protein 64	Control	2.0282	0.000728
Gga.17215.1.S1_s_at	TMEM70	transmembrane protein 70	Forskolin	2.65169	5.15e-05
Gga.6197.1.S1_s_at	TMEM74	transmembrane protein 74	Control	3.09324	0.000111
GgaAffx.142.1.S1_at	TMEM9	transmembrane protein 9	Forskolin	9.20991	5.96e-05
GgaAffx.12220.1.S1_s_at	TMPO	thymopoietin	Control	2.16677	0.000478
GgaAffx.9805.1.S1_at	TMPRSS7	transmembrane protease, serine 7	Control	76.237	7.73e-05
GgaAffx.9805.1.S1_s_at	TMPRSS7	transmembrane protease, serine 7	Control	104.838	1.9e-05
Gga.1615.1.S1_at	TMTC1	transmembrane and tetratricopeptide repeat containing 1	Control	12.9148	4.07e-06
Gga.12025.1.S1_at	TMTC3	transmembrane and tetratricopeptide repeat containing 3	Forskolin	2.3462	0.001219
GgaAffx.13009.1.S1_s_at	TNFAIP8	tumor necrosis factor, alpha-induced protein 8	Forskolin	2.43497	0.0014991
Gga.10477.1.S1_at	TNFRSF19	tumor necrosis factor receptor superfamily, member 19	Control	2.34296	0.0017353
Gga.5148.1.S1_at	TNFRSF1B	tumor necrosis factor receptor superfamily, member 1B	Control	3.05065	0.00246158
Gga.5148.1.S2_s_at	TNFRSF1B	tumor necrosis factor receptor superfamily, member 1B	Control	2.73549	0.000143
GgaAffx.12029.1.S1_at	TNFRSF1B	tumor necrosis factor receptor superfamily, member 1B	Control	2.46593	0.000393
Gga.5180.1.S1_at	TNFRSF8	tumor necrosis factor receptor superfamily, member 8	Control	2.59583	0.00524961
Gga.8774.1.S2_s_at	TNFSF10	tumor necrosis factor (ligand) superfamily, member 10	Control	4.18077	0.00457426
Gga.8537.1.S1_at	TNKS2	tankyrase, TRF1-interacting ankyrin-related ADP-ribose polymerase 2	Control	2.33914	0.000373
Gga.3041.1.S1_at	TNNC1	troponin C type 1 (slow)	Forskolin	2.22765	0.00595734
Gga.823.1.S1_at	TNNC2	troponin C type 2 (fast)	Control	18.2465	9.04e-07
Gga.4128.3.S1_a_at	TNS1	tensin 1	Control	2.13929	0.000209
GgaAffx.20757.1.S1_s_at	TNS1	tensin 1	Control	2.41797	0.000318
Gga.1160.1.S1_at	TOB1	transducer of ERBB2, 1	Forskolin	2.3736	0.0010785
Gga.1160.1.S2_at	TOB1	transducer of ERBB2, 1	Forskolin	2.4388	0.00201148
GgaAffx.21042.1.S1_s_at	TOB2	transducer of ERBB2, 2	Forskolin	2.14524	6.29e-05
GgaAffx.12316.1.S1_at	TOP3B	topoisomerase (DNA) III beta	Control	2.29369	0.000102
Gga.7388.1.S1_s_at	TOR1A	torsin family 1, member A (torsin A)	Forskolin	2.62822	3.55e-05
Gga.7388.2.S1_s_at	TOR1A	torsin family 1, member A (torsin A)	Forskolin	3.12282	0.00327229
Gga.11677.1.S1_s_at	TOX3	TOX high mobility group box family member 3	Control	2.04122	0.00176285
GgaAffx.5368.1.S1_at	TP53BP1	tumor protein p53 binding protein 1	Forskolin	2.15333	0.000129
Gga.16833.1.S1_at	TP53INP1	tumor protein p53 inducible nuclear protein 1	Forskolin	4.84435	4.62e-05
Gga.4519.2.S1_s_at	TPD52	tumor protein D52	Control	2.71166	0.00374287
Gga.11998.1.S1_at	TPRKB	TP53RK binding protein	Forskolin	4.63452	4.39e-05
Gga.16817.1.S1_at	TPTE	transmembrane phosphatase with tensin homology	Control	3.76668	0.000113
GgaAffx.5477.1.S1_at	TRABD	TraB domain containing	Control	2.81891	0.00162187
GgaAffx.4973.1.S1_at	TRAF6	TNF receptor-associated factor 6	Control	3.7125	0.00044
GgaAffx.25149.1.S1_at	TRIM13	tripartite motif-containing 13	Forskolin	2.76001	0.00696415
Gga.16429.1.S1_s_at	TRIM35	Tripartite motif-containing 35	Forskolin	3.20723	0.000326
GgaAffx.25010.2.S1_s_at	TRIM35	tripartite motif-containing 35	Forskolin	3.19522	0.000815
Gga.10387.1.S1_s_at	TRIO	triple functional domain (PTPRF interacting)	Control	3.78324	0.00156928
GgaAffx.20722.1.S1_at	TRIO	Triple functional domain (PTPRF interacting)	Control	3.30188	4.96e-05
GgaAffx.24078.1.S1_s_at	TRIO	triple functional domain (PTPRF interacting)	Control	3.77982	0.00032
Gga.232.1.S1_at	TRPV4	transient receptor potential cation channel, subfamily V, member 4	Control	3.6045	0.00104752
Gga.9990.1.S1_at	TRUB2	TruB pseudouridine (psi) synthase homolog 2 (E. coli)	Forskolin	4.03523	0.000606
Gga.4067.1.S1_at	TSN	translin	Forskolin	4.8473	8.51e-05
Gga.7091.1.S1_at	TSN	translin	Forskolin	2.0725	6.75e-05
GgaAffx.12974.1.S1_s_at	TSSC1	tumor suppressing subtransferable candidate 1	Forskolin	2.75282	0.000373
Gga.5189.2.S1_a_at	TTC19	tetratricopeptide repeat domain 19	Control	2.03659	0.000665
GgaAffx.5821.1.S1_at	TTC30A	tetratricopeptide repeat domain 30A	Forskolin	2.60185	0.00037
Gga.13219.1.S1_s_at	TTC4	tetratricopeptide repeat domain 4	Forskolin	2.03068	0.000233
Gga.15858.1.S1_at	TTC4	Tetratricopeptide repeat domain 4	Forskolin	2.16198	0.000393
GgaAffx.12870.1.S1_at	TTC7A	tetratricopeptide repeat domain 7A	Control	6.27292	0.000419
GgaAffx.6297.1.S1_at	TTC7A	tetratricopeptide repeat domain 7A	Control	3.91493	0.000569
GgaAffx.6751.1.S1_s_at	TTC7B	tetratricopeptide repeat domain 7B	Forskolin	2.23866	0.00295636
GgaAffx.6738.2.S1_s_at	TTC8	tetratricopeptide repeat domain 8	Forskolin	3.1761	0.00524145
GgaAffx.1272.1.S1_at	TTLL10	tubulin tyrosine ligase-like family, member 10	Forskolin	30.2553	1.89e-05
GgaAffx.1283.1.S1_at	TTLL10	tubulin tyrosine ligase-like family, member 10	Forskolin	3.84366	0.00655921
Gga.12250.1.S1_at	TUSC3	tumor suppressor candidate 3	Forskolin	2.03488	0.00434939
Gga.12254.1.S1_a_at	TUSC4	Tumor suppressor candidate 4	Forskolin	2.10934	0.000767
[truncated: 825 more rows]
