# Supplementary material for: Gene Expression Analysis of Forskolin Treated Basilar Papillae Identifies MicroRNA181a as a Mediator of Proliferation
Source: PLoS One. 2010 Jul 9;5(7):e11502. doi: 10.1371/journal.pone.0011502 (PMC2901389; doi:10.1371/journal.pone.0011502)
Supplement: Table S6 — Gene set enrichment analysis statistics. Curated gene sets enriched in the control and forskolin samples after 72 hours. (0.25 MB XLS) [file pone.0011502.s006.xls]

## Sheet: Sheet1
Gene Set Name	Enriched in Control/Forskolin?	Gene Set Size	Enrichment Score	Normalized Enrichment Score	P-Value	False Discovery Rate (Q-Value)
HSA03010_RIBOSOME	Control	46	0.692495	5.66273	0	0
RIBOSOMAL_PROTEINS	Control	67	0.550868	5.35844	0	0
HSA04080_NEUROACTIVE_LIGAND_RECEPTOR_INTERACTION	Control	190	0.248265	4.00661	0	0
BOQUEST_CD31PLUS_VS_CD31MINUS_UP	Control	429	0.156073	3.70884	0	0
HYPOXIA_NORMAL_UP	Control	154	0.247044	3.54	0	0
AGEING_KIDNEY_UP	Control	232	0.199645	3.51377	0	0
HYPOXIA_REVIEW	Control	58	0.379308	3.40038	0	0
GPCRDB_CLASS_A_RHODOPSIN_LIKE	Control	113	0.27	3.36429	0	0
MENSE_HYPOXIA_UP	Control	67	0.336185	3.33767	0	0
HYPOXIA_REG_UP	Control	25	0.52725	3.17578	0	0
BAF57_BT549_UP	Control	166	0.210726	3.17379	0	0
HSA04510_FOCAL_ADHESION	Control	157	0.209036	3.17359	0	0
GPCRS_CLASS_A_RHODOPSIN_LIKE	Control	93	0.277504	3.15044	0	0
JISON_SICKLECELL_DIFF	Control	212	0.186313	3.12007	0	0
UVC_XPCS_ALL_DN	Control	371	0.135691	3.04575	0	0.000157
DAC_PANC_UP	Control	209	0.178182	3.00869	0	0.000147
UVC_XPCS_4HR_DN	Control	180	0.190684	2.97431	0	0.000206
RAS_ONCOGENIC_SIGNATURE	Control	159	0.198824	2.8904	0	0.000454
GALINDO_ACT_UP	Control	48	0.355366	2.85549	0	0.000672
MANALO_HYPOXIA_UP	Control	71	0.289333	2.84648	0	0.000638
AGEING_KIDNEY_SPECIFIC_UP	Control	128	0.216339	2.83384	0	0.000608
NING_COPD_DN	Control	66	0.305408	2.81935	0	0.000633
CROONQUIST_IL6_STROMA_UP	Control	27	0.441838	2.73178	0	0.000959
CMV_HCMV_TIMECOURSE_ALL_DN	Control	284	0.140289	2.69991	0	0.00115394
PASSERINI_EM	Control	30	0.411949	2.6989	0	0.00110778
CARIES_PULP_UP	Control	117	0.211648	2.69164	0	0.00106517
FLOTHO_CASP8AP2_MRD_DIFF	Control	49	0.327497	2.69123	0	0.00102572
CHIARETTI_T_ALL	Control	162	0.183256	2.68842	0	0.000989
BASSO_HCL_DIFF	Control	56	0.302129	2.68439	0	0.000996
POD1_KO_MOST_UP	Control	25	0.456549	2.67956	0	0.00115834
BOQUEST_CD31PLUS_VS_CD31MINUS_DN	Control	186	0.166563	2.67177	0	0.00112097
CHIARETTI_T_ALL_DIFF	Control	176	0.170291	2.67021	0.00194932	0.00112202
HSA04512_ECM_RECEPTOR_INTERACTION	Control	68	0.268527	2.64543	0	0.00122955
KANG_TERT_UP	Control	59	0.293649	2.62908	0	0.00129564
HSA04020_CALCIUM_SIGNALING_PATHWAY	Control	127	0.201856	2.60924	0	0.0014261
TGFBETA_EARLY_UP	Control	36	0.357362	2.601	0	0.00151644
CORDERO_KRAS_KD_VS_CONTROL_UP	Control	53	0.297717	2.56757	0	0.00200536
ESR_FIBROBLAST_UP	Control	36	0.361237	2.55982	0	0.00204493
HIPPOCAMPUS_DEVELOPMENT_POSTNATAL	Control	30	0.397527	2.55685	0	0.0020226
HSA05222_SMALL_CELL_LUNG_CANCER	Control	68	0.264399	2.52575	0.00199601	0.00254738
HOHENKIRK_MONOCYTE_DEND_UP	Control	72	0.247389	2.487	0	0.00335859
CHANG_SERUM_RESPONSE_DN	Control	84	0.224051	2.46328	0	0.0038294
VERHAAK_AML_NPM1_MUT_VS_WT_DN	Control	158	0.169404	2.44172	0	0.00436355
REOVIRUS_HEK293_UP	Control	165	0.162937	2.43881	0	0.00442005
IGLESIAS_E2FMINUS_UP	Control	103	0.204119	2.41781	0	0.00517744
MONOAMINE_GPCRS	Control	26	0.39244	2.41437	0.00211416	0.00516815
ADIP_HUMAN_DN	Control	19	0.466824	2.4051	0	0.00550266
RIBAVIRIN_RSV_DN	Control	31	0.354985	2.40097	0	0.00545869
TGFBETA_ALL_UP	Control	64	0.251848	2.36895	0	0.0063415
LI_FETAL_VS_WT_KIDNEY_UP	Control	135	0.175144	2.36752	0	0.00626047
NADLER_OBESITY_UP	Control	27	0.384457	2.35947	0	0.00652845
IRITANI_ADPROX_VASC	Control	105	0.196429	2.35089	0	0.00684953
BRUNO_IL3_DN	Control	49	0.282798	2.34006	0	0.00715532
CHEN_HOXA5_TARGETS_UP	Control	143	0.166208	2.33818	0	0.0071087
UV-CMV_UNIQUE_HCMV_6HRS_DN	Control	51	0.269936	2.32405	0	0.00754469
STEMCELL_COMMON_DN	Control	39	0.320583	2.31804	0	0.00763663
MATSUDA_VALPHAINKT_DIFF	Control	280	0.119756	2.31103	0.00203666	0.00803229
DAC_BLADDER_UP	Control	15	0.495303	2.30777	0	0.00815234
ZHAN_MM_CD138_LB_VS_REST	Control	18	0.454672	2.30283	0.0019802	0.00848576
PASSERINI_SIGNAL	Control	240	0.128191	2.29812	0	0.0085996
SMOOTH_MUSCLE_CONTRACTION	Control	102	0.189708	2.28634	0	0.00939028
SIG_PIP3_SIGNALING_IN_B_LYMPHOCYTES	Control	24	0.380573	2.28063	0	0.00970229
HALMOS_CEBP_DN	Control	30	0.350982	2.27034	0	0.0102817
HSA04060_CYTOKINE_CYTOKINE_RECEPTOR_INTERACTION	Control	130	0.170958	2.26075	0.00201613	0.0108389
ET743_RESIST_DN	Control	29	0.357613	2.25505	0	0.011064
CMV-UV_HCMV_6HRS_DN	Control	71	0.225079	2.24911	0	0.0112281
TARTE_MATURE_PC	Control	221	0.129253	2.23247	0.00200401	0.0121635
GERY_CEBP_TARGETS	Control	78	0.218231	2.23149	0	0.0120351
LEI_MYB_REGULATED_GENES	Control	187	0.141848	2.22197	0	0.0126254
HOHENKIRK_MONOCYTE_DEND_DN	Control	75	0.214282	2.20065	0.00389105	0.0142656
LEE_ACOX1_UP	Control	42	0.296208	2.19792	0	0.0142596
GH_EXOGENOUS_ANY_UP	Control	149	0.149644	2.18158	0.00192678	0.0155428
TAVOR_CEBP_UP	Control	37	0.299226	2.16343	0.00203666	0.0173836
BRCA1_OVEREXP_PROSTATE_UP	Control	111	0.175263	2.16036	0	0.0173365
SERUM_FIBROBLAST_CORE_DN	Control	127	0.16515	2.1548	0.00380228	0.0178446
AGEING_BRAIN_UP	Control	154	0.151813	2.14985	0.00401606	0.0182956
HIF1_TARGETS	Control	26	0.358345	2.14262	0	0.0187037
NGUYEN_KERATO_DN	Control	48	0.253151	2.13913	0	0.0188221
JNK_DN	Control	23	0.366853	2.12293	0.00591716	0.0205384
PEPTIDE_GPCRS	Control	49	0.252683	2.1124	0.00222222	0.021892
IDX_TSA_DN_CLUSTER2	Control	42	0.273619	2.11085	0.00931099	0.0218102
ELONGINA_KO_UP	Control	136	0.154848	2.10699	0	0.0221355
STRESS_GENOTOXIC_SPECIFIC_DN	Control	25	0.34241	2.09969	0	0.0228714
CMV_HCMV_TIMECOURSE_6HRS_DN	Control	36	0.290402	2.09428	0.00189036	0.0232314
WNT_TARGETS	Control	16	0.426856	2.08802	0.00204082	0.0239954
UVC_XPCS_8HR_DN	Control	317	0.101806	2.08673	0.00199601	0.0238765
NING_COPD_UP	Control	95	0.184386	2.08344	0.00205339	0.0240936
ABRAHAM_MM_VS_AL_DN	Control	18	0.408301	2.07344	0.00179533	0.0255266
MYOD_BRG1_UP	Control	23	0.363435	2.06955	0	0.0259222
HSA04010_MAPK_SIGNALING_PATHWAY	Control	177	0.135787	2.06019	0.00803213	0.0271835
ABRAHAM_AL_VS_MM_UP	Control	18	0.408301	2.05876	0.00587084	0.0271265
POD1_KO_UP	Control	257	0.113394	2.05729	0.00189753	0.0271098
RUTELLA_HEMATOGFSNDCS_DIFF	Control	411	0.0895672	2.0548	0.00392927	0.0271922
CMV_HCMV_TIMECOURSE_ALL_UP	Control	304	0.102219	2.05279	0.00411523	0.0272861
PARK_RARALPHA_UP	Control	26	0.331946	2.04993	0.00784314	0.0274964
CARIES_PULP_HIGH_UP	Control	43	0.263559	2.04657	0.00194175	0.0280089
DIAB_NEPH_DN	Control	269	0.10451	2.04179	0.00204082	0.0285741
IDX_TSA_UP_CLUSTER1	Control	15	0.426066	2.0331	0.00196078	0.0300736
ET743_HELA_UP	Control	39	0.276453	2.02504	0.00197239	0.0311123
CROONQUIST_RAS_STROMA_DN	Control	17	0.403087	2.00527	0.010352	0.0350105
HDACI_COLON_SUL24HRS_UP	Control	45	0.253327	2.00187	0	0.0354466
CELL_SURFACE_RECEPTOR_LINKED_SIGNAL_TRANSDUCTION	Control	73	0.194691	1.98967	0.0040404	0.0374223
OXSTRESS_RPETWO_DN	Control	70	0.202949	1.98297	0.008	0.0387618
CHAUHAN_2ME2	Control	37	0.268933	1.97867	0.00410678	0.0394186
UVC_TTD_ALL_DN	Control	278	0.101356	1.96113	0.00963391	0.0432071
PASSERINI_GROWTH	Control	30	0.298881	1.95417	0.00821355	0.0445589
WNTPATHWAY	Control	20	0.362146	1.95205	0.0114068	0.0446827
HDACI_COLON_SUL16HRS_DN	Control	49	0.234716	1.95028	0.00823045	0.0445918
HSA04640_HEMATOPOIETIC_CELL_LINEAGE	Control	44	0.247658	1.94752	0.01222	0.0449738
HDACI_COLON_SUL48HRS_UP	Control	57	0.225592	1.94745	0	0.0445867
KNUDSEN_PMNS_UP	Control	51	0.230332	1.93723	0.00585938	0.0468432
EMT_UP	Control	36	0.272229	1.93376	0.00598802	0.0473433
LINDSTEDT_DEND_8H_VS_48H_DN	Control	49	0.235958	1.93308	0.0158103	0.0470459
HSA05220_CHRONIC_MYELOID_LEUKEMIA	Control	59	0.214935	1.92836	0.00215054	0.0479341
TSA_HEPATOMA_CANCER_UP	Control	25	0.324384	1.91604	0.0156556	0.0508805
CTNNB1_ONCOGENIC_SIGNATURE	Control	55	0.226793	1.91451	0.0187891	0.0509528
CMV-UV_HCMV_6HRS_UP	Control	77	0.185143	1.91324	0.00984252	0.0508026
HOGERKORP_CD44_UP	Control	16	0.383364	1.91206	0.0101626	0.0507759
GPCRDB_OTHER	Control	30	0.304535	1.90963	0.00587084	0.0510992
LVAD_HEARTFAILURE_UP	Control	63	0.20421	1.90938	0.00198413	0.0507122
YAO_P4_KO_VS_WT_UP	Control	46	0.236869	1.88662	0.0121457	0.0574493
FRASOR_ER_DN	Control	43	0.245676	1.88573	0.0105708	0.0572659
NEMETH_TNF_UP	Control	52	0.221365	1.88358	0.00972763	0.0575049
EMT_DN	Control	38	0.257987	1.87885	0.00803213	0.0586079
INNEREAR_UP	Control	26	0.306385	1.87876	0.0199203	0.0581669
HDACI_COLON_SUL16HRS_UP	Control	25	0.311301	1.87326	0.0118812	0.0596082
MUNSHI_MM_VS_PCS_UP	Control	46	0.233515	1.86745	0.010101	0.0611113
VEGF_MMMEC_12HRS_UP	Control	22	0.327967	1.86661	0.018797	0.0609593
STRESS_TPA_SPECIFIC_UP	Control	26	0.30849	1.86023	0.00938086	0.0625698
NAKAJIMA_MCS_UP	Control	54	0.215583	1.85484	0.0120482	0.0638303
ROSS_MLL_FUSION	Control	43	0.239588	1.84779	0.014	0.0658909
BRENTANI_SIGNALING	Control	123	0.142191	1.84643	0.0120968	0.065878
ZHAN_MM_MOLECULAR_CLASSI_UP	Control	38	0.252786	1.84627	0.0102669	0.065451
VEGF_MMMEC_ALL_UP	Control	64	0.193972	1.84434	0.016	0.0656458
HDACI_COLON_SUL_UP	Control	85	0.16977	1.84223	0.0120724	0.0661023
HDACI_COLON_SUL12HRS_UP	Control	18	0.36379	1.83892	0.011811	0.0667591
UVC_TTD_4HR_DN	Control	228	0.104516	1.83795	0.0102249	0.0666285
HYPOPHYSECTOMY_RAT_UP	Control	21	0.344919	1.83648	0.0147992	0.0667269
HDACI_COLON_BUT48HRS_UP	Control	56	0.206851	1.83643	0.0163265	0.0662635
ZMPSTE24_KO_UP	Control	19	0.351769	1.83394	0.0175439	0.0667858
SHEPARD_CRASH_AND_BURN_MUT_VS_WT_UP	Control	95	0.159017	1.83186	0.013834	0.0671425
CIS_XPC_DN	Control	115	0.14561	1.82294	0.0158416	0.0702063
ADIP_DIFF_CLUSTER2	Control	28	0.28614	1.8213	0.0140281	0.0702091
UVB_NHEK3_C8	Control	56	0.210758	1.81998	0.0154739	0.0702305
PROSTAGLANDIN_SYNTHESIS_REGULATION	Control	20	0.333516	1.81963	0.0119048	0.0699127
LIAN_MYELOID_DIFF_RECEPTORS	Control	18	0.358261	1.81845	0.00772201	0.0698381
HSA05218_MELANOMA	Control	59	0.195901	1.81698	0.0194932	0.0697881
CMV_HCMV_TIMECOURSE_24HRS_DN	Control	29	0.276622	1.81106	0.0131827	0.071683
PASSERINI_INFLAMMATION	Control	15	0.388456	1.8103	0.0207156	0.0715118
GH_EXOGENOUS_MIDDLE_UP	Control	58	0.199185	1.81025	0.0135922	0.0710661
UVB_NHEK3_C1	Control	38	0.252355	1.80458	0.00967118	0.0727016
BRENTANI_PROTEIN_MODIFICATION	Control	95	0.156628	1.79886	0.0213178	0.0744676
PDGF_ES_UP	Control	16	0.371326	1.79791	0.0121704	0.0744126
PASSERINI_ADHESION	Control	26	0.295079	1.78901	0.0152964	0.0777727
HDACI_COLON_SUL_DN	Control	155	0.121908	1.78825	0.0135922	0.077653
DORSEY_DOXYCYCLINE_UP	Control	23	0.314176	1.78349	0.0213592	0.0790474
CALRES_RHESUS_UP	Control	46	0.221114	1.77632	0.0134875	0.0816032
ALZHEIMERS_INCIPIENT_UP	Control	218	0.102451	1.77438	0.015873	0.0819576
WERNER_FIBRO_UP	Control	39	0.238166	1.77435	0.00824742	0.0814563
STRIATED_MUSCLE_CONTRACTION	Control	26	0.290496	1.76604	0.0101833	0.0845626
JECHLINGER_EMT_UP	Control	31	0.269437	1.75976	0.0233463	0.0870541
TENEDINI_MEGAKARYOCYTIC_GENES	Control	33	0.261579	1.75869	0.0193798	0.0869689
HDACI_COLON_SUL48HRS_DN	Control	61	0.189365	1.75702	0.0214425	0.0872201
LU_IL4BCELL	Control	46	0.215466	1.75447	0.0180723	0.0877472
WERNERONLY_FIBRO_UP	Control	23	0.304208	1.75285	0.0242915	0.0878471
ADIP_DIFF_CLUSTER1	Control	41	0.228697	1.75209	0.0219124	0.0876333
KRETZSCHMAR_IL6_DIFF	Control	99	0.151805	1.74808	0.0147059	0.0888782
ET743_SARCOMA_24HRS_DN	Control	81	0.166652	1.74245	0.0224949	0.0909961
KNUDSEN_PMNS_DN	Control	148	0.122842	1.7417	0.0179641	0.0908004
HADDAD_HPCLYMPHO_ENRICHED	Control	176	0.110982	1.73969	0.0221402	0.0912246
HYPOPHYSECTOMY_RAT_DN	Control	35	0.248208	1.73941	0.0289855	0.0908337
LH_GRANULOSA_UP	Control	59	0.19156	1.73704	0.0161943	0.0915177
IDX_TSA_DN_CLUSTER1	Control	28	0.277205	1.73452	0.0262097	0.091972
BROCKE_IL6	Control	99	0.151805	1.73241	0.0321932	0.0925746
ADIPOGENESIS_HMSC_CLASS8_DN	Control	27	0.279595	1.73144	0.0221774	0.0925548
IGF_VS_PDGF_UP	Control	50	0.203992	1.7278	0.0342052	0.0937384
CMV_24HRS_DN	Control	48	0.213702	1.72734	0.0183673	0.0934127
UVC_TTD_8HR_DN	Control	131	0.128996	1.71589	0.0318091	0.0986261
HSC_MATURE_ADULT	Control	236	0.0947775	1.70945	0.022869	0.101434
HOFMANN_MDS_CD34_LOW_RISK	Control	26	0.278164	1.70797	0.02537	0.101586
TPA_RESIST_LATE_DN	Control	49	0.205821	1.69535	0.0290698	0.107646
ROS_MOUSE_AORTA_DN	Control	50	0.203718	1.69375	0.0341151	0.107976
BRCA_ER_POS	Control	351	0.0787617	1.69311	0.0361446	0.107652
ICHIBA_GVHD	Control	145	0.120338	1.69171	0.0301318	0.10784
HSA04610_COMPLEMENT_AND_COAGULATION_CASCADES	Control	52	0.197916	1.68971	0.0262097	0.108358
HOGERKORP_ANTI_CD44_UP	Control	17	0.342901	1.68688	0.0411523	0.109218
MOREAUX_TACI_HI_VS_LOW_UP	Control	226	0.0970457	1.68361	0.0289256	0.110471
WELCSH_BRCA_UP	Control	30	0.259233	1.68279	0.0329218	0.110308
HSA01430_CELL_COMMUNICATION	Control	72	0.169448	1.68138	0.0314961	0.110503
CELL_CYCLE_ARREST	Control	19	0.316514	1.67925	0.0295858	0.110972
CROMER_HYPOPHARYNGEAL_MET_VS_NON_DN	Control	49	0.207649	1.67885	0.00826446	0.110567
4NQO_ESR_WS_UNREG	Control	24	0.290863	1.67688	0.0236686	0.111138
CHEN_HOXA5_TARGETS_DN	Control	19	0.320121	1.66798	0.0293501	0.115231
VEGF_MMMEC_6HRS_UP	Control	41	0.21898	1.66696	0.032538	0.11518
DSRNA_UP	Control	27	0.262607	1.66243	0.0363985	0.117276
OXSTRESS_RPE_HNETBH_DN	Control	31	0.249019	1.65969	0.0421456	0.11834
FSH_GRANULOSA_UP	Control	57	0.188846	1.65964	0.0291262	0.11774
BRENTANI_CELL_ADHESION	Control	65	0.175673	1.6523	0.0426829	0.121274
HDACI_COLON_BUT24HRS_DN	Control	74	0.163129	1.64959	0.0293542	0.122213
TAKEDA_NUP8_HOXA9_10D_UP	Control	108	0.13643	1.63913	0.0340681	0.12787
UVB_NHEK2_UP	Control	33	0.237755	1.63562	0.0346232	0.129347
HALMOS_CEBP_UP	Control	38	0.225625	1.63279	0.0337972	0.130427
CELL_ADHESION	Control	101	0.138503	1.62865	0.0383877	0.132363
PASSERINI_APOPTOSIS	Control	31	0.249083	1.62743	0.0447471	0.132458
HSA04070_PHOSPHATIDYLINOSITOL_SIGNALING_SYSTEM	Control	55	0.18442	1.62542	0.0377359	0.133106
HSA04340_HEDGEHOG_SIGNALING_PATHWAY	Control	41	0.21505	1.62161	0.0460251	0.134775
TPA_RESIST_MIDDLE_UP	Control	32	0.244093	1.62153	0.0582524	0.134218
AGUIRRE_PANCREAS_CHR8	Control	38	0.216275	1.62082	0.046	0.134018
NI2_MOUSE_UP	Control	30	0.255409	1.61836	0.0464646	0.134869
PROLIFERATION_GENES	Control	246	0.0880562	1.61627	0.0395833	0.135673
HSA04630_JAK_STAT_SIGNALING_PATHWAY	Control	97	0.140813	1.61573	0.0447471	0.135358
HDACI_COLON_CURSUL_UP	Control	25	0.275249	1.61474	0.0523256	0.135373
DFOSB_BRAIN_2WKS_UP	Control	31	0.243016	1.61076	0.0437262	0.137421
FRUCTOSE_AND_MANNOSE_METABOLISM	Control	16	0.336203	1.60934	0.0451866	0.137688
SANA_TNFA_ENDOTHELIAL_DN	Control	58	0.178348	1.60834	0.0403397	0.137798
TSA_PANC50_UP	Control	26	0.262397	1.60683	0.0426829	0.138245
YAGI_AML_PROG_FAB	Control	127	0.124409	1.60398	0.0391389	0.139557
GPCRS_CLASS_B_SECRETIN_LIKE	Control	15	0.336788	1.60081	0.0374016	0.14114
COCAINE_BRAIN_4WKS_UP	Control	43	0.209969	1.5961	0.0409836	0.143892
VERHAAK_AML_NPM1_MUT_VS_WT_UP	Control	103	0.133359	1.59057	0.0425963	0.147227
GPCRDB_CLASS_B_SECRETIN_LIKE	Control	15	0.336788	1.58782	0.0483871	0.148477
FLECHNER_KIDNEY_TRANSPLANT_REJECTION_UP	Control	41	0.206007	1.58597	0.0361905	0.148951
GOLDRATH_MEMORY	Control	43	0.201556	1.58275	0.0431373	0.150494
TAKEDA_NUP8_HOXA9_10D_DN	Control	82	0.148784	1.58227	0.0480962	0.150167
ROSS_CBF	Control	49	0.186701	1.58206	0.0448065	0.149633
WELCH_GATA1	Control	16	0.32818	1.57823	0.0480167	0.151499
IRITANI_ADPROX_DN	Control	40	0.21335	1.57763	0.0505263	0.151299
CMV_HCMV_TIMECOURSE_12HRS_UP	Control	17	0.318199	1.57692	0.042735	0.151124
SHEPARD_BMYB_MORPHOLINO_UP	Control	110	0.129392	1.5748	0.0538922	0.151891
SRC_ONCOGENIC_SIGNATURE	Control	45	0.196707	1.56755	0.0363636	0.156382
HDACI_COLON_BUT_UP	Control	104	0.130067	1.56752	0.0504673	0.15573
PPARAPATHWAY	Control	38	0.216171	1.56726	0.056926	0.155252
AGED_MOUSE_CEREBELLUM_DN	Control	35	0.225116	1.56581	0.0556701	0.155594
LE_MYELIN_DN	Control	71	0.158808	1.56515	0.0371134	0.155377
REOVIRUS_HEK293_DN	Control	158	0.107141	1.56298	0.0510397	0.156121
BRG1_ALAB_UP	Control	29	0.242973	1.5619	0.0578842	0.156316
HSC_HSCANDPROGENITORS_SHARED	Control	396	0.0683227	1.56055	0.0595238	0.156534
EGF_HDMEC_UP	Control	29	0.244103	1.5605	0.0578842	0.155901
UV-CMV_UNIQUE_HCMV_6HRS_UP	Control	66	0.162822	1.55929	0.0565657	0.156152
UVC_LOW_C2_DN	Control	15	0.330763	1.55927	0.0518962	0.155506
ROSS_AML1_ETO	Control	48	0.190416	1.55889	0.0512334	0.15517
WERNERONLY_FIBRO_DN	Control	37	0.218649	1.55642	0.0477137	0.156456
ASTON_DEPRESSION_DN	Control	94	0.135537	1.55391	0.0628803	0.157479
HSC_HSCANDPROGENITORS_FETAL	Control	396	0.0683227	1.55289	0.0509554	0.157556
RAY_P210_DIFF	Control	37	0.213407	1.55258	0.0489796	0.157107
ST_T_CELL_SIGNAL_TRANSDUCTION	Control	31	0.239079	1.55135	0.0561122	0.157407
UVB_NHEK2_DN	Control	55	0.181767	1.54994	0.055102	0.157942
IL1RPATHWAY	Control	20	0.289682	1.54862	0.0497132	0.158386
NKTPATHWAY	Control	19	0.29273	1.54507	0.0583804	0.160262
AGED_MOUSE_MUSCLE_DN	Control	17	0.308493	1.54403	0.0617761	0.160365
TAKEDA_NUP8_HOXA9_3D_UP	Control	104	0.129137	1.53567	0.068	0.166206
ZHAN_MM_MOLECULAR_CLASSI_DN	Control	27	0.251209	1.53507	0.0565302	0.166023
CELL_PROLIFERATION	Control	139	0.108864	1.53451	0.0415842	0.165812
IL6PATHWAY	Control	17	0.311174	1.53431	0.0571429	0.165306
KUMAR_HOXA_DIFF	Control	225	0.0890843	1.53408	0.0593047	0.164839
HSC_HSC_ADULT	Control	191	0.0934731	1.53155	0.054	0.16616
TCELL_ANERGIC_UP	Control	51	0.181411	1.53033	0.0658683	0.166356
GENOTOXINS_4HRS_DISCR	Control	21	0.275997	1.52954	0.0533881	0.166267
SANA_IFNG_ENDOTHELIAL_DN	Control	58	0.167762	1.52725	0.0610687	0.167293
UVC_TTD-XPCS_COMMON_DN	Control	114	0.120535	1.52691	0.0613861	0.166908
HSA04670_LEUKOCYTE_TRANSENDOTHELIAL_MIGRATION	Control	81	0.144852	1.52501	0.0607966	0.16753
ZHAN_MM_CD1_VS_CD2_UP	Control	64	0.161969	1.52231	0.0776892	0.168862
ST_JNK_MAPK_PATHWAY	Control	33	0.224996	1.52163	0.0639535	0.168848
SHEPARD_CELL_PROLIFERATION	Control	139	0.108864	1.52054	0.0645793	0.168982
SCHRAETS_MLL_UP	Control	25	0.256196	1.52033	0.0571992	0.168492
BRENTANI_IMMUNE_FUNCTION	Control	25	0.258428	1.51958	0.0778443	0.168404
CARIES_PULP_DN	Control	55	0.170634	1.51728	0.0596421	0.16967
CREB_BRAIN_8WKS_UP	Control	55	0.171125	1.51529	0.0669371	0.17037
RORIE_ES_PNET_UP	Control	16	0.312621	1.51362	0.0682303	0.171111
AD12_ANY_DN	Control	15	0.320408	1.51231	0.0759754	0.171462
PARP_KO_UP	Control	25	0.255906	1.50974	0.0697211	0.1728
HDACI_COLON_SUL30MIN_DN	Control	29	0.230328	1.50852	0.0555556	0.173068
YU_CMYC_DN	Control	24	0.259001	1.50828	0.0693878	0.172581
ZHANG_EFT_EWSFLI1_UP	Control	61	0.161083	1.50678	0.0666667	0.173119
ST_INTEGRIN_SIGNALING_PATHWAY	Control	62	0.164424	1.50113	0.0639535	0.176914
STAEGE_EFTS_UP	Control	19	0.288979	1.50069	0.0809129	0.176633
GAY_YY1_UP	Control	143	0.108746	1.49882	0.0734127	0.17737
ASTON_DEPRESSION_UP	Control	27	0.235047	1.49848	0.0701754	0.176999
HADDAD_HSC_CD10_UP	Control	166	0.0993454	1.49426	0.0616016	0.179715
NGUYEN_KERATO_UP	Control	22	0.259484	1.49177	0.0720887	0.180904
BRCA_BRCA1_NEG	Control	107	0.123687	1.48584	0.0680934	0.184993
TAKEDA_NUP8_HOXA9_6H_UP	Control	50	0.176565	1.48553	0.0821643	0.184513
HOFFMANN_BIVSBII_BI	Control	67	0.155166	1.47826	0.0857143	0.189902
XPB_TTD-CS_UP	Control	22	0.265077	1.47752	0.0694445	0.189829
GH_EXOGENOUS_EARLY_UP	Control	16	0.30152	1.47747	0.083691	0.189175
ST_PHOSPHOINOSITIDE_3_KINASE_PATHWAY	Control	24	0.256147	1.47642	0.0976562	0.189489
IRITANI_ADPROX_LYMPH	Control	92	0.131826	1.47557	0.0782443	0.189602
HSA00562_INOSITOL_PHOSPHATE_METABOLISM	Control	35	0.213377	1.47532	0.064	0.189135
RORIE_ES_PNET_DN	Control	19	0.285308	1.47108	0.0778443	0.192072
DAC_PANC50_UP	Control	24	0.249842	1.47104	0.0746562	0.191425
HEMATOP_STEM_ALL_UP	Control	18	0.290527	1.47024	0.0952381	0.191383
GH_AUTOCRINE_DN	Control	96	0.130825	1.46098	0.105675	0.198551
HSA05221_ACUTE_MYELOID_LEUKEMIA	Control	37	0.20687	1.46096	0.0732673	0.197901
HSC_MATURE_FETAL	Control	228	0.0833238	1.4607	0.0987903	0.197422
TPOPATHWAY	Control	16	0.303155	1.46024	0.0850202	0.197153
HUMAN_TISSUE_PANCREAS	Control	23	0.250053	1.4551	0.0949495	0.200923
HSC_HSCANDPROGENITORS_ADULT	Control	404	0.0640117	1.45384	0.0814196	0.201396
HSA05211_RENAL_CELL_CARCINOMA	Control	61	0.157235	1.4508	0.0728347	0.203291
G1PATHWAY	Control	20	0.264967	1.4507	0.0895238	0.202689
LIAN_MYELOID_DIFF_TF	Control	23	0.252731	1.4497	0.0891089	0.202916
HOFMANN_MDS_CD34_HIGH_RISK	Control	17	0.289951	1.44926	0.101504	0.202592
HSA04360_AXON_GUIDANCE	Control	96	0.126846	1.44885	0.0769231	0.202239
PENG_GLUTAMINE_UP	Control	146	0.103146	1.44884	0.0891089	0.201575
BRCA1KO_MEF_DN	Control	66	0.151349	1.44505	0.0862069	0.204218
HSA04920_ADIPOCYTOKINE_SIGNALING_PATHWAY	Control	52	0.169778	1.44476	0.0836576	0.203823
ADDYA_K562_HEMIN_TREATMENT	Control	44	0.185473	1.44157	0.0921053	0.205868
POMEROY_DESMOPLASIC_VS_CLASSIC_MD_UP	Control	32	0.210977	1.44136	0.102296	0.205349
AGED_MOUSE_RETINA_ANY_UP	Control	17	0.28129	1.44044	0.0853175	0.20547
TPA_SENS_LATE_UP	Control	35	0.204754	1.43698	0.0881148	0.207959
ZHAN_MULTIPLE_MYELOMA_VS_NORMAL_DN	Control	20	0.266262	1.42874	0.0870406	0.214383
UVB_NHEK1_DN	Control	189	0.0887125	1.42796	0.0853175	0.214335
KANNAN_P53_UP	Control	20	0.269485	1.42665	0.1079	0.214801
GN_CAMP_GRANULOSA_UP	Control	40	0.192574	1.4266	0.0819672	0.214163
HSA04912_GNRH_SIGNALING_PATHWAY	Control	64	0.150605	1.42172	0.0790021	0.217867
IFNA_HCMV_6HRS_UP	Control	24	0.243733	1.41493	0.118126	0.223309
SANSOM_APC_4_DN	Control	48	0.166478	1.41416	0.108696	0.223352
HSC_MATURE_SHARED	Control	179	0.0911245	1.41288	0.0979592	0.223885
BASSO_GERMINAL_CENTER_CD40_UP	Control	55	0.160898	1.41232	0.106178	0.223778
HSA03320_PPAR_SIGNALING_PATHWAY	Control	51	0.168715	1.41019	0.0978044	0.225178
INFLAMMATORY_RESPONSE_PATHWAY	Control	23	0.249264	1.40919	0.101215	0.225354
BREAST_CANCER_ESTROGEN_SIGNALING	Control	66	0.146215	1.40378	0.110883	0.229656
MYC_TARGETS	Control	35	0.196659	1.40373	0.0963391	0.228997
JECHLINGER_EMT_DN	Control	29	0.220363	1.40239	0.115079	0.229566
HOFMANN_MANTEL_LYMPHOMA_VS_LYMPH_NODES_UP	Control	32	0.200471	1.40229	0.109589	0.228976
HTERT_DN	Control	54	0.164968	1.40018	0.105058	0.23031
WILLERT_WNT_NCCIT_ALL_UP	Control	16	0.28976	1.39985	0.0909091	0.229945
MUNSHI_MM_UP	Control	38	0.189784	1.39879	0.103239	0.230149
LEE_ACOX1_DN	Control	48	0.169379	1.39752	0.108911	0.230676
HADDAD_HSC_CD7_UP	Control	36	0.194076	1.39697	0.118998	0.230486
HTERT_UP	Control	48	0.173838	1.39668	0.119048	0.230075
AGEING_BRAIN_DN	Control	92	0.127008	1.39521	0.119919	0.23075
FSH_OVARY_MCV152_DN	Control	37	0.190476	1.3944	0.0968379	0.23085
LEE_TCELLS4_UP	Control	23	0.241877	1.39387	0.0983607	0.230706
HSA04350_TGF_BETA_SIGNALING_PATHWAY	Control	70	0.142145	1.39354	0.107724	0.230282
IL1_CORNEA_UP	Control	44	0.1743	1.39353	0.106796	0.229594
LEE_E2F1_UP	Control	40	0.18756	1.39349	0.11501	0.228945
CMV_HCMV_TIMECOURSE_14HRS_DN	Control	36	0.198093	1.39216	0.110895	0.229518
G13_SIGNALING_PATHWAY	Control	27	0.226431	1.38589	0.132924	0.234648
CMV_HCMV_TIMECOURSE_1HR_DN	Control	24	0.232975	1.38294	0.1167	0.236758
ET743_SARCOMA_6HRS_UP	Control	18	0.272457	1.38248	0.120163	0.236496
RETT_UP	Control	32	0.207815	1.3813	0.102204	0.236913
HADDAD_CD45CD7_PLUS_VS_MINUS_UP	Control	36	0.194076	1.37858	0.103846	0.238852
ST_GAQ_PATHWAY	Control	17	0.276049	1.378	0.117761	0.2387
LEE_DENA_UP	Control	44	0.172638	1.37573	0.12831	0.240086
METPATHWAY	Control	30	0.213219	1.37154	0.116424	0.243545
FALT_BCLL_DN	Control	31	0.202363	1.36819	0.127168	0.246132
HSA05110_CHOLERA_INFECTION	Control	28	0.214091	1.36308	0.135246	0.250462
KENNY_WNT_DN	Control	33	0.197818	1.36112	0.12848	0.251657
UVC_LOW_ALL_DN	Control	43	0.176257	1.36035	0.129594	0.25171
MAMMARY_DEV_UP	Control	37	0.192113	1.35884	0.116601	0.2525
CMV_ALL_DN	Control	72	0.137287	1.35627	0.118852	0.254313
HYPOXIA_RCC_UP	Control	55	0.155611	1.35569	0.10998	0.254148
GLYCEROPHOSPHOLIPID_METABOLISM	Control	37	0.189145	1.34593	0.129098	0.263476
INSULIN_SIGNALING	Control	62	0.145033	1.33838	0.139442	0.27041
HSA00564_GLYCEROPHOSPHOLIPID_METABOLISM	Control	55	0.152875	1.33803	0.11883	0.27003
LINDSTEDT_DEND_UP	Control	39	0.177786	1.336	0.138067	0.271416
UVB_NHEK1_UP	Control	89	0.118382	1.33313	0.127883	0.273739
HSA05214_GLIOMA	Control	49	0.160797	1.33238	0.130189	0.273897
LEE_MYC_TGFA_UP	Control	35	0.194654	1.33094	0.120155	0.274669
UVC_TTD_ALL_UP	Control	40	0.17461	1.33043	0.134269	0.274474
HSA04370_VEGF_SIGNALING_PATHWAY	Control	53	0.153859	1.33035	0.132812	0.273816
HSA00565_ETHER_LIPID_METABOLISM	Control	23	0.22876	1.32978	0.151575	0.273703
HUMAN_TISSUE_LIVER	Control	15	0.281097	1.3271	0.134172	0.275921
MENSE_HYPOXIA_TRANSPORTER_GENES	Control	38	0.181329	1.32655	0.144578	0.275812
ABBUD_LIF_UP	Control	31	0.199069	1.32569	0.144554	0.275996
CMV_HCMV_TIMECOURSE_14HRS_UP	Control	33	0.196293	1.32521	0.142315	0.275801
CELL_ADHESION_RECEPTOR_ACTIVITY	Control	21	0.235647	1.31176	0.146825	0.289526
BCNU_GLIOMA_MGMT_48HRS_DN	Control	88	0.117191	1.30873	0.161538	0.292139
CELL_ADHESION_MOLECULE_ACTIVITY	Control	62	0.138646	1.30873	0.159091	0.291357
AGUIRRE_PANCREAS_CHR12	Control	28	0.206343	1.30854	0.154472	0.290793
NITROGEN_METABOLISM	Control	15	0.284662	1.30713	0.147348	0.291654
HDACI_COLON_CUR12HRS_UP	Control	15	0.275029	1.30676	0.16	0.291268
TSADAC_RKOSILENT_UP	Control	15	0.277642	1.3028	0.163842	0.295114
TAKEDA_NUP8_HOXA9_8D_UP	Control	86	0.121044	1.30254	0.160243	0.294591
DORSAM_HOXA9_DN	Control	23	0.225857	1.30042	0.157685	0.296093
OXSTRESS_RPE_H2O2HNE_DN	Control	21	0.23562	1.29858	0.162427	0.297356
ZHAN_TONSIL_BONEMARROW	Control	30	0.197343	1.29755	0.166344	0.2978
MAPKPATHWAY	Control	58	0.145567	1.29369	0.164271	0.301331
STANELLE_E2F1_UP	Control	22	0.230584	1.29315	0.176938	0.301092
OXSTRESS_RPE_H2O2TBH_DN	Control	19	0.247128	1.292	0.162109	0.301597
AS3_FIBRO_C2	Control	19	0.247128	1.29131	0.165703	0.301611
ADIP_VS_PREADIP_DN	Control	27	0.205378	1.29105	0.163306	0.301104
STARCH_AND_SUCROSE_METABOLISM	Control	18	0.254742	1.28773	0.167619	0.303879
GNATENKO_PLATELET_UP	Control	25	0.213037	1.28734	0.168	0.303511
HEMATOPOESIS_RELATED_TRANSCRIPTION_FACTORS	Control	62	0.137377	1.28727	0.163065	0.302819
TAKEDA_NUP8_HOXA9_16D_UP	Control	94	0.110525	1.2867	0.176245	0.302756
ERKPATHWAY	Control	23	0.223512	1.28599	0.188285	0.302856
FRASOR_ER_UP	Control	24	0.22066	1.28448	0.159664	0.303801
CMV_HCMV_6HRS_DN	Control	40	0.172862	1.28416	0.180293	0.303389
FERRARI_4HPR_UP	Control	16	0.260506	1.27794	0.180747	0.309935
HSA04730_LONG_TERM_DEPRESSION	Control	56	0.145396	1.27717	0.162745	0.310025
AS3_FIBRO_C1	Control	19	0.247128	1.2751	0.167339	0.311659
IRS_KO_ADIP_UP	Control	18	0.247445	1.27249	0.162325	0.313843
MYOD_NIH3T3_UP	Control	66	0.135828	1.27222	0.197065	0.313423
JISON_SICKLE_CELL	Control	21	0.231468	1.27154	0.187625	0.313412
TPA_SENS_MIDDLE_UP	Control	42	0.166648	1.27068	0.164905	0.313615
LEE_CIP_DN	Control	42	0.166403	1.26298	0.190476	0.321736
HSA04514_CELL_ADHESION_MOLECULES	Control	71	0.127289	1.26292	0.192534	0.321003
BRENTANI_TRANSCRIPTION_FACTORS	Control	46	0.157568	1.26041	0.170498	0.323293
HSA04810_REGULATION_OF_ACTIN_CYTOSKELETON	Control	147	0.0862414	1.25989	0.178295	0.323073
IRS1_KO_ADIP_DN	Control	88	0.113875	1.25736	0.188492	0.325378
SIG_PIP3_SIGNALING_IN_CARDIAC_MYOCTES	Control	51	0.14525	1.25682	0.174168	0.325201
CALRES_MOUSE_NEOCORTEX_UP	Control	40	0.167518	1.25641	0.200389	0.324881
BRCA2_BRCA1_DN	Control	28	0.202	1.25568	0.183206	0.324888
FETAL_LIVER_VS_ADULT_LIVER_GNF2	Control	35	0.178975	1.2546	0.18872	0.325533
UVC_TTD_4HR_UP	Control	30	0.190773	1.25351	0.194444	0.326023
HSA04612_ANTIGEN_PROCESSING_AND_PRESENTATION	Control	21	0.222979	1.25339	0.20911	0.325359
NELSON_ANDROGEN_UP	Control	46	0.155455	1.25195	0.188213	0.326334
GH_EXOGENOUS_ALL_UP	Control	35	0.178941	1.25161	0.17154	0.325948
AGED_MOUSE_HIPPOCAMPUS_ANY_UP	Control	31	0.188898	1.25102	0.172816	0.325893
RADMACHER_AMLNORMALKARYTYPE_SIG	Control	47	0.157702	1.25049	0.193613	0.325716
HSA00512_O_GLYCAN_BIOSYNTHESIS	Control	26	0.207253	1.25017	0.180233	0.325248
CMV_HCMV_TIMECOURSE_20HRS_DN	Control	25	0.209855	1.24958	0.188462	0.325082
TAKEDA_NUP8_HOXA9_8D_DN	Control	127	0.0937293	1.24789	0.195833	0.326363
HSA04650_NATURAL_KILLER_CELL_MEDIATED_CYTOTOXICITY	Control	56	0.139722	1.24567	0.183544	0.328137
SHEPARD_POS_REG_OF_CELL_PROLIFERATION	Control	61	0.140383	1.24528	0.207171	0.327814
AGUIRRE_PANCREAS_CHR6	Control	27	0.203483	1.24204	0.205941	0.330938
ADIP_VS_PREADIP_UP	Control	25	0.20632	1.24159	0.197556	0.330634
GNATENKO_PLATELET	Control	25	0.213037	1.23951	0.205394	0.332391
ST_WNT_CA2_CYCLIC_GMP_PATHWAY	Control	17	0.25378	1.23832	0.213573	0.333109
AGED_MOUSE_HYPOTH_DN	Control	28	0.197063	1.23637	0.213052	0.334665
ZHAN_MMPC_LATEVS	Control	34	0.175778	1.2335	0.215447	0.337377
HUMAN_CD34_ENRICHED_TRANSCRIPTION_FACTORS	Control	103	0.103293	1.23261	0.168421	0.337645
VANTVEER_BREAST_OUTCOME_GOOD_VS_POOR_UP	Control	17	0.24818	1.2265	0.215933	0.344453
LINDSTEDT_DEND_DN	Control	39	0.166234	1.22284	0.228395	0.348176
ST_B_CELL_ANTIGEN_RECEPTOR	Control	29	0.192518	1.22149	0.21611	0.349014
HSA00330_ARGININE_AND_PROLINE_METABOLISM	Control	27	0.196955	1.2214	0.211066	0.348323
IGF1_NIH3T3_UP	Control	24	0.212693	1.21529	0.226415	0.355197
HSA00590_ARACHIDONIC_ACID_METABOLISM	Control	22	0.216223	1.21396	0.218569	0.356029
LEE_CIP_UP	Control	44	0.155423	1.21298	0.232283	0.356475
ATRIA_UP	Control	125	0.0940171	1.21206	0.239464	0.356887
TNFALPHA_ADIP_DN	Control	44	0.150741	1.21103	0.218367	0.3574
ST_GA13_PATHWAY	Control	23	0.209562	1.2108	0.211268	0.356867
HDACI_COLON_TSA48HRS_UP	Control	28	0.193061	1.20882	0.229287	0.358605
PASSERINI_IMMUNE	Control	19	0.229688	1.20878	0.238004	0.357818
TPA_SENS_EARLY_UP	Control	34	0.174366	1.20848	0.203742	0.35739
SANA_IFNG_ENDOTHELIAL_UP	Control	29	0.190375	1.20692	0.244094	0.358683
HOX_GENES	Control	39	0.16255	1.20562	0.233607	0.359592
BCRABL_HL60_CDNA_DN	Control	19	0.226337	1.20312	0.225	0.362132
HSA04662_B_CELL_RECEPTOR_SIGNALING_PATHWAY	Control	44	0.15263	1.20266	0.206827	0.361853
MAPK_CASCADE	Control	19	0.233291	1.20067	0.239216	0.363549
HSA04150_MTOR_SIGNALING_PATHWAY	Control	34	0.175303	1.19848	0.218147	0.365488
FATTY_ACID_DEGRADATION	Control	16	0.248257	1.19808	0.236581	0.365164
LIZUKA_L1_GR_G1	Control	17	0.23529	1.19745	0.22736	0.365228
PASSERINI_TRANSCRIPTION	Control	54	0.136142	1.19726	0.241715	0.364608
WANG_MLL_CBP_VS_GMP_UP	Control	27	0.190191	1.197	0.225326	0.364086
ROSS_PML_RAR	Control	53	0.138456	1.19624	0.230315	0.364272
INTEGRIN_MEDIATED_CELL_ADHESION_KEGG	Control	69	0.123162	1.19466	0.256048	0.365491
HDACI_COLON_SUL24HRS_DN	Control	90	0.109784	1.19262	0.231884	0.367343
ADIP_DIFF_UP	Control	50	0.14295	1.18789	0.245545	0.372665
H2O2_CSBRESCUED_UP	Control	36	0.164499	1.17782	0.241667	0.384853
IL6_FIBRO_UP	Control	27	0.189208	1.17107	0.253411	0.393154
WANG_HOXA9_VS_MEIS1_DN	Control	16	0.234356	1.16972	0.250965	0.394213
ST_G_ALPHA_I_PATHWAY	Control	30	0.180307	1.16861	0.261036	0.394792
NAKAJIMA_MCSMBP_MAST	Control	31	0.177399	1.16844	0.278119	0.394165
TGF_BETA_SIGNALING_PATHWAY	Control	38	0.15483	1.16623	0.251004	0.39619
SMITH_HTERT_UP	Control	70	0.117137	1.16486	0.252446	0.397219
FERRANDO_MLL_T_ALL_UP	Control	52	0.135764	1.16164	0.254032	0.400674
UVC_HIGH_D2_DN	Control	27	0.189266	1.16076	0.240704	0.401002
HSA04660_T_CELL_RECEPTOR_SIGNALING_PATHWAY	Control	69	0.118882	1.15332	0.291417	0.410011
ZHAN_MMPC_SIM_BC_AND_MM	Control	25	0.19341	1.15239	0.275472	0.410424
BCNU_GLIOMA_MGMT_24HRS_DN	Control	15	0.245981	1.15209	0.26694	0.409941
HSA00910_NITROGEN_METABOLISM	Control	16	0.234625	1.14837	0.300589	0.41431
IL2PATHWAY	Control	15	0.247812	1.14702	0.277445	0.415257
TSADAC_PANC50_UP	Control	17	0.231621	1.14672	0.290135	0.414804
HINATA_NFKB_UP	Control	66	0.120352	1.14331	0.283784	0.418521
PARK_MSCS_LIN2	Control	30	0.175602	1.14211	0.279468	0.419258
CMV_HCMV_TIMECOURSE_4HRS_DN	Control	21	0.209297	1.14132	0.281853	0.419453
CITED1_KO_HET_UP	Control	19	0.217088	1.13872	0.286585	0.422219
ADIPOGENESIS_HMSC_CLASS3_UP	Control	47	0.14014	1.13794	0.281314	0.422377
AGED_MOUSE_NEOCORTEX_DN	Control	33	0.167552	1.13413	0.304348	0.426719
KUROKAWA_5FU_IFN_SENSITIVE_VS_RESISTANT_DN	Control	24	0.191817	1.13247	0.29222	0.428186
CALCIUM_REGULATION_IN_CARDIAC_CELLS	Control	95	0.0987837	1.12375	0.299595	0.439777
ZHAN_MM_CD138_CD1_VS_REST	Control	26	0.184947	1.12354	0.310204	0.439127
ST_P38_MAPK_PATHWAY	Control	32	0.166001	1.12274	0.326172	0.439354
TAKEDA_NUP8_HOXA9_6H_DN	Control	25	0.185804	1.11503	0.287149	0.449775
ZUCCHI_EPITHELIAL_DN	Control	25	0.186234	1.11116	0.317526	0.454677
IDX_TSA_DN_CLUSTER3	Control	54	0.132028	1.11061	0.319838	0.454529
APOPTOSIS	Control	46	0.140883	1.11014	0.307839	0.454215
SPRYPATHWAY	Control	16	0.226314	1.10396	0.328215	0.462344
HDACI_COLON_TSA_UP	Control	75	0.108825	1.1039	0.309615	0.461503
LOTEM_LEUKEMIA_UP	Control	16	0.226471	1.0991	0.322645	0.467703
DIAB_NEPH_UP	Control	41	0.143434	1.09765	0.333333	0.468915
ZHAN_MM_CD138_MS_VS_REST	Control	32	0.163796	1.09665	0.332677	0.469463
CMV_HCMV_TIMECOURSE_18HRS_UP	Control	49	0.133627	1.09543	0.318786	0.470226
AGED_MOUSE_HIPPOCAMPUS_ANY_DN	Control	35	0.155754	1.09402	0.317121	0.471383
HADDAD_HSC_CD7_DN	Control	58	0.121122	1.0934	0.320755	0.471342
CAMPTOTHECIN_PROBCELL_UP	Control	16	0.226332	1.09225	0.352227	0.472211
APPEL_IMATINIB_UP	Control	18	0.217248	1.09097	0.341699	0.473104
PARK_RARALPHA_MOD	Control	40	0.147469	1.09022	0.321932	0.47323
GLYCOLYSIS_AND_GLUCONEOGENESIS	Control	24	0.18737	1.08634	0.341847	0.478009
HSA04540_GAP_JUNCTION	Control	66	0.111197	1.083	0.341131	0.482115
AS3_FIBRO_C3	Control	31	0.160561	1.08224	0.338983	0.482243
HDACI_COLON_TSA2HRS_UP	Control	32	0.160428	1.0816	0.334653	0.482334
41BBPATHWAY	Control	15	0.229606	1.07792	0.354125	0.486866
HOFFMANN_BIVSBII_IMVM	Control	45	0.137035	1.074	0.380117	0.491971
HADDAD_CD45CD7_PLUS_VS_MINUS_DN	Control	58	0.121122	1.07381	0.36	0.491236
GUO_HEX_UP	Control	51	0.125364	1.07286	0.356436	0.491662
INTRINSICPATHWAY	Control	19	0.205606	1.07146	0.333333	0.492832
AS3_FIBRO_UP	Control	31	0.160561	1.06961	0.338583	0.494687
UVC_HIGH_D4_DN	Control	38	0.143056	1.0683	0.379175	0.495831
SIG_CHEMOTAXIS	Control	40	0.145809	1.06762	0.355289	0.495859
AGED_MOUSE_CEREBELLUM_UP	Control	39	0.14167	1.06645	0.375758	0.496644
ABBUD_LIF_DN	Control	16	0.223676	1.06542	0.346303	0.497275
HDACI_COLON_CUR24HRS_UP	Control	27	0.171927	1.06429	0.336	0.498046
CXCR4PATHWAY	Control	15	0.227633	1.06376	0.363071	0.497873
SIG_BCR_SIGNALING_PATHWAY	Control	30	0.161068	1.05707	0.355102	0.506865
GH_EXOGENOUS_LATE_UP	Control	40	0.142707	1.05473	0.39272	0.509437
IL12PATHWAY	Control	15	0.226257	1.05466	0.364326	0.508552
INOS_ALL_DN	Control	50	0.127696	1.05099	0.397938	0.51315
BCNU_GLIOMA_NOMGMT_48HRS_DN	Control	17	0.210504	1.05094	0.373308	0.512202
HSA04012_ERBB_SIGNALING_PATHWAY	Control	67	0.110158	1.05029	0.366337	0.512236
AGED_RHESUS_UP	Control	134	0.0793662	1.04884	0.37605	0.513393
POMEROY_MD_TREATMENT_GOOD_VS_POOR_UP	Control	19	0.198067	1.04708	0.364754	0.515177
CMV_HCMV_TIMECOURSE_48HRS_UP	Control	45	0.131764	1.04622	0.394231	0.5156
HDACI_COLON_BUT16HRS_UP	Control	26	0.171561	1.04216	0.375796	0.520993
NADLER_OBESITY_DN	Control	23	0.178294	1.03971	0.375494	0.523869
ZELLER_MYC_UP	Control	20	0.186406	1.03427	0.39959	0.53158
GSK3PATHWAY	Control	20	0.192812	1.03412	0.394683	0.530753
FSH_GRANULOSA_DN	Control	52	0.119862	1.03318	0.38403	0.531181
IGF_VS_PDGF_DN	Control	31	0.15754	1.03315	0.385081	0.530231
ROSS_CBF_LEUKEMIA	Control	40	0.135984	1.03212	0.409766	0.530832
ST_INTERLEUKIN_4_PATHWAY	Control	21	0.187017	1.02975	0.402863	0.533678
UVB_NHEK1_C1	Control	31	0.156902	1.02648	0.395538	0.537797
HDACI_COLON_BUT30MIN_DN	Control	29	0.161219	1.02558	0.414729	0.53814
PDGFPATHWAY	Control	19	0.19452	1.0254	0.427184	0.537439
BYSTRYKH_HSC_BRAIN_TRANS_GLOCUS	Control	124	0.0782362	1.02408	0.394309	0.538599
BRCA_PROGNOSIS_POS	Control	29	0.160905	1.01999	0.426829	0.544235
HSA05213_ENDOMETRIAL_CANCER	Control	45	0.127672	1.01662	0.424762	0.548565
HSC_HSC_FETAL	Control	154	0.0685497	1.01547	0.417969	0.549287
HSIAO_LIVER_SPECIFIC_GENES	Control	157	0.06924	1.0139	0.433852	0.550673
ZHAN_MM_CD1_VS_CD2_DN	Control	30	0.151207	1.01022	0.417647	0.555614
LH_GRANULOSA_DN	Control	52	0.119862	1.00895	0.438224	0.556643
CELL_GROWTH_AND_OR_MAINTENANCE	Control	45	0.124814	1.00647	0.431599	0.559639
ADIP_VS_FIBRO_UP	Control	24	0.173806	1.00478	0.425926	0.561203
LINDSTEDT_DEND_8H_VS_48H_UP	Control	33	0.144845	1.00089	0.411765	0.566345
HSA04742_TASTE_TRANSDUCTION	Control	18	0.197872	0.999937	0.430255	0.56694
CHAUVIN_ANDROGEN_REGULATED_GENES	Control	29	0.153901	0.999259	0.42161	0.566943
INTEGRINPATHWAY	Control	28	0.158832	0.997357	0.433684	0.568849
TCRPATHWAY	Control	29	0.15441	0.995069	0.458753	0.571591
TGFBETA_LATE_UP	Control	28	0.162302	0.994343	0.435789	0.571724
HSA05217_BASAL_CELL_CARCINOMA	Control	48	0.11951	0.989541	0.449524	0.57862
HDACI_COLON_BUT2HRS_UP	Control	41	0.13463	0.986147	0.451346	0.583194
HSA00051_FRUCTOSE_AND_MANNOSE_METABOLISM	Control	28	0.153014	0.984279	0.428571	0.58518
BRG1_H1299_UP	Control	23	0.166177	0.982943	0.458252	0.586187
H2O2_CSBDIFF_C1	Control	20	0.187098	0.982733	0.48125	0.585486
ADIP_HUMAN_UP	Control	47	0.123559	0.979834	0.467836	0.589103
BECKER_TAMOXIFEN_RESISTANT_DN	Control	37	0.135919	0.976778	0.485089	0.593106
HDACI_COLON_CUR_DN	Control	37	0.132789	0.976685	0.457661	0.592169
HDACI_COLON_TSABUT_UP	Control	43	0.127237	0.975046	0.450593	0.593699
SCHURINGA_STAT5A_UP	Control	15	0.207459	0.974216	0.45912	0.593985
HSA05010_ALZHEIMERS_DISEASE	Control	23	0.171553	0.972918	0.469979	0.595065
UVC_HIGH_D6_DN	Control	22	0.169794	0.972662	0.462626	0.594422
HSC_LTHSC_ADULT	Control	234	0.0552335	0.971381	0.498947	0.595354
HCC_SURVIVAL_GOOD_VS_POOR_UP	Control	73	0.0949203	0.971228	0.472803	0.594515
HSC_HSC_SHARED	Control	146	0.0703446	0.970314	0.498099	0.594855
BLOOD_CLOTTING_CASCADE	Control	17	0.197419	0.96924	0.464358	0.595446
HSA04320_DORSO_VENTRAL_AXIS_FORMATION	Control	21	0.176535	0.965145	0.45738	0.600851
LEE_MYC_TGFA_DN	Control	48	0.118703	0.96485	0.492	0.600219
NI2_MOUSE_DN	Control	27	0.155635	0.9597	0.469854	0.607572
PENG_LEUCINE_UP	Control	62	0.104608	0.954805	0.50101	0.614699
HDACI_COLON_CLUSTER6	Control	32	0.146046	0.950373	0.520408	0.62095
PHOSPHATIDYLINOSITOL_SIGNALING_SYSTEM	Control	62	0.104818	0.949765	0.510848	0.62085
YANG_OSTECLASTS_SIG	Control	16	0.194041	0.949578	0.497143	0.620063
CMV_HCMV_TIMECOURSE_24HRS_UP	Control	47	0.11604	0.943576	0.485714	0.628997
TARTE_BCELL	Control	25	0.157091	0.942192	0.513258	0.630112
HSA04720_LONG_TERM_POTENTIATION	Control	48	0.115285	0.939555	0.534694	0.633281
UVC_XPCS_8HR_UP	Control	34	0.134725	0.93774	0.512097	0.635243
SHEPARD_NEG_REG_OF_CELL_PROLIFERATION	Control	71	0.0946873	0.937177	0.536539	0.635121
SHIPP_DLBCL_CURED_DN	Control	23	0.164702	0.932677	0.525896	0.64144
CALCINEURIN_NF_AT_SIGNALING	Control	54	0.10892	0.932478	0.548638	0.640657
CREB_BRAIN_8WKS_DN	Control	31	0.142772	0.930704	0.520161	0.642549
HEARTFAILURE_ATRIA_UP	Control	15	0.204606	0.929791	0.547389	0.642992
IL6_SCAR_FIBRO_UP	Control	16	0.193893	0.926285	0.534836	0.647813
VEGF_MMMEC_3HRS_UP	Control	41	0.11965	0.921914	0.542169	0.653886
HSA04530_TIGHT_JUNCTION	Control	94	0.0823757	0.921572	0.527311	0.65337
HDACI_COLON_TSA12HRS_UP	Control	17	0.184014	0.920894	0.555126	0.653406
TAKEDA_NUP8_HOXA9_16D_DN	Control	125	0.0714238	0.915359	0.543021	0.661592
HPV31_DN	Control	27	0.149158	0.914718	0.55668	0.66146
OKUMURA_MC_LPS	Control	111	0.075667	0.912642	0.558	0.663769
ADIP_VS_FIBRO_DN	Control	21	0.168196	0.908854	0.538922	0.668896
ZHAN_TONSIL_PCBC	Control	33	0.134465	0.903417	0.565762	0.676727
GH_GHRHR_KO_6HRS_UP	Control	46	0.112222	0.901171	0.57	0.679269
HSA05219_BLADDER_CANCER	Control	31	0.135655	0.899735	0.58	0.68053
HDACPATHWAY	Control	20	0.166724	0.898625	0.571705	0.681275
HOFMANN_MDS_CD34_LOW_AND_HIGH_RISK	Control	24	0.150553	0.897733	0.585657	0.681615
ADIP_DIFF_CLUSTER3	Control	25	0.150274	0.891981	0.567134	0.690237
DFOSB_BRAIN_8WKS_UP	Control	34	0.128031	0.887192	0.589041	0.697004
CHIARETTI_ZAP70_DIFF	Control	39	0.120733	0.88499	0.586074	0.699587
HDACI_COLON_CUR24HRS_DN	Control	19	0.172502	0.884038	0.573171	0.699954
XPB_TTD-CS_DN	Control	18	0.17705	0.880493	0.598039	0.704664
TNFALPHA_TGZ_ADIP_DN	Control	20	0.165993	0.879728	0.634799	0.704747
E2F3_ONCOGENIC_SIGNATURE	Control	155	0.0603113	0.87679	0.611219	0.708469
PASSERINI_PROLIFERATION	Control	44	0.111216	0.876443	0.590535	0.70783
ROSS_CBF_MYH	Control	32	0.129281	0.875928	0.585603	0.707549
ZHAN_MMPC_EARLYVS	Control	36	0.121567	0.873764	0.580952	0.709794
TPA_SENS_MIDDLE_DN	Control	202	0.0515107	0.86975	0.622093	0.715387
TOLLPATHWAY	Control	24	0.147855	0.866252	0.639922	0.720029
GN_CAMP_GRANULOSA_DN	Control	42	0.114265	0.862139	0.614481	0.725596
LEE_MYC_E2F1_DN	Control	46	0.107795	0.861827	0.610101	0.724928
HPV31_UP	Control	33	0.125209	0.86155	0.620469	0.724192
LIN_WNT_UP	Control	27	0.138512	0.859471	0.602459	0.726348
KLEIN_PEL_UP	Control	34	0.119652	0.852997	0.634952	0.735818
ST_TUMOR_NECROSIS_FACTOR_PATHWAY	Control	19	0.161381	0.851604	0.647295	0.736738
PROSTAGLANDIN_AND_LEUKOTRIENE_METABOLISM	Control	18	0.164006	0.850614	0.623574	0.737112
STEFFEN_AML_PML_PLZF_TRGT	Control	23	0.148588	0.848913	0.656	0.738688
NOVA2_KO_SPLICING	Control	33	0.12397	0.841939	0.642578	0.748905
PENG_RAPAMYCIN_UP	Control	86	0.0763416	0.837399	0.644033	0.755193
LAL_KO_3MO_UP	Control	25	0.138141	0.833047	0.661885	0.760978
BRG1_ALAB_DN	Control	29	0.131231	0.832173	0.655738	0.761107
SIG_INSULIN_RECEPTOR_PATHWAY_IN_CARDIAC_MYOCYTES	Control	36	0.115605	0.831551	0.666667	0.76079
REFRACTORY_GASTRIC_UP	Control	49	0.103514	0.830795	0.655512	0.760781
OLDWERNER_FIBRO_UP	Control	16	0.176806	0.830595	0.674747	0.759872
SHEPARD_BMYB_MORPHOLINO_DN	Control	114	0.0666738	0.829523	0.687885	0.760384
UV-4NQO_FIBRO_DN	Control	20	0.150498	0.828687	0.671233	0.76041
HYPERTROPHY_MODEL	Control	15	0.177943	0.825576	0.664751	0.764293
HSA00532_CHONDROITIN_SULFATE_BIOSYNTHESIS	Control	15	0.177408	0.824793	0.672691	0.764264
LEE_E2F1_DN	Control	45	0.10335	0.821231	0.673267	0.76881
BCRPATHWAY	Control	22	0.146889	0.817238	0.679435	0.773939
MOUSE_TISSUE_TESTIS	Control	16	0.171829	0.815508	0.725252	0.775377
TAKEDA_NUP8_HOXA9_3D_DN	Control	15	0.175287	0.814752	0.687755	0.77536
H2O2_CSBRESCUED_C1_UP	Control	28	0.128158	0.812473	0.691532	0.777688
HSA05216_THYROID_CANCER	Control	25	0.131964	0.798264	0.726733	0.798857
TAVOR_CEBP_DN	Control	17	0.157377	0.796706	0.72381	0.799985
AGED_MOUSE_MUSCLE_UP	Control	18	0.150517	0.794857	0.738189	0.801577
IGF1PATHWAY	Control	17	0.157946	0.790908	0.737603	0.806424
HSA04520_ADHERENS_JUNCTION	Control	61	0.0848566	0.789448	0.752066	0.807484
BRENTANI_DNA_METHYLATION_AND_MODIFICATION	Control	17	0.16269	0.788619	0.732919	0.807473
INOSITOL_PHOSPHATE_METABOLISM	Control	18	0.155575	0.787	0.728745	0.808699
IRS_KO_ADIP_DN	Control	34	0.113035	0.783987	0.746507	0.812005
GAMMA_UNIQUE_FIBRO_DN	Control	45	0.0973327	0.781605	0.749499	0.814457
ROSS_FAB_M7	Control	48	0.0958762	0.780864	0.724846	0.814282
IL1_CORNEA_DN	Control	48	0.0944468	0.779479	0.749491	0.814996
APOPTOSIS_KEGG	Control	39	0.106706	0.772585	0.77336	0.824363
SA_B_CELL_RECEPTOR_COMPLEXES	Control	19	0.143809	0.765249	0.759082	0.834046
CALRES_MOUSE_UP	Control	18	0.145765	0.762752	0.756757	0.836468
STOSSI_ER_UP	Control	30	0.116259	0.750486	0.768482	0.852921
CORDERO_KRAS_KD_VS_CONTROL_DN	Control	35	0.108685	0.750038	0.79065	0.852167
MOREAUX_TACI_HI_IN_BMPC	Control	44	0.0931128	0.749595	0.788187	0.851476
IGF1MTORPATHWAY	Control	18	0.145148	0.749422	0.791111	0.850472
HOFMANN_MANTEL_LYMPHOMA_VS_LYMPH_NODES_DN	Control	23	0.12998	0.749107	0.783109	0.8496
KANG_TERT_DN	Control	75	0.0731394	0.747035	0.781312	0.85116
BASSO_GERMINAL_CENTER_CD40_DN	Control	43	0.0958158	0.746843	0.798817	0.850115
SIG_REGULATION_OF_THE_ACTIN_CYTOSKELETON_BY_RHO_GTPASES	Control	26	0.120673	0.740813	0.797521	0.857333
HSA03030_DNA_POLYMERASE	Control	15	0.157464	0.740091	0.796781	0.857029
O6BG_RESIST_MEDULLOBLASTOMA_UP	Control	15	0.164039	0.737318	0.803419	0.859646
TPA_RESIST_EARLY_DN	Control	52	0.086365	0.736636	0.821359	0.859284
AGUIRRE_PANCREAS_CHR7	Control	26	0.117567	0.735493	0.824903	0.859576
GUO_HEX_DN	Control	42	0.0950175	0.734412	0.812	0.859803
TPA_RESIST_MIDDLE_DN	Control	82	0.0700247	0.73315	0.804688	0.860183
HSA05215_PROSTATE_CANCER	Control	70	0.0733231	0.728633	0.82205	0.86503
ECMPATHWAY	Control	20	0.132846	0.721759	0.842105	0.87311
CMV_UV-CMV_COMMON_HCMV_6HRS_DN	Control	20	0.129809	0.716568	0.84728	0.878641
LIZUKA_G2_GR_G3	Control	19	0.137654	0.715011	0.818557	0.879393
OVARIAN_INFERTILITY_GENES	Control	22	0.127908	0.71091	0.815353	0.883336
RHOPATHWAY	Control	22	0.122928	0.703754	0.858038	0.891196
ALCALAY_AML_NPMC_UP	Control	89	0.0646711	0.700837	0.856874	0.893486
GILDEA_BLADDER_UP	Control	18	0.132861	0.697474	0.874739	0.896258
IFN_BETA_GLIOMA_UP	Control	45	0.0883254	0.697159	0.828512	0.895246
MAGRANGEAS_MULTIPLE_MYELOMA_IGL_VS_IGK_DN	Control	15	0.150932	0.697053	0.827935	0.894005
OXSTRESS_RPETHREE_DN	Control	17	0.138018	0.694237	0.871893	0.896128
DAVIES_MGUS_MM	Control	23	0.122371	0.688924	0.862423	0.901005
HSA00760_NICOTINATE_AND_NICOTINAMIDE_METABOLISM	Control	16	0.14236	0.688069	0.867924	0.900732
JNK_UP	Control	18	0.132809	0.680013	0.87451	0.908841
NTHIPATHWAY	Control	17	0.136264	0.673881	0.869739	0.914519
TYROSINE_METABOLISM	Control	22	0.117233	0.6627	0.860656	0.925827
CMV_HCMV_TIMECOURSE_48HRS_DN	Control	79	0.0628336	0.655792	0.88978	0.931648
SHIPP_FL_VS_DLBCL_UP	Control	20	0.123683	0.648387	0.898	0.937766
ST_ERK1_ERK2_MAPK_PATHWAY	Control	25	0.107626	0.644544	0.90297	0.940184
ZHAN_MM_CD138_CD2_VS_REST	Control	26	0.107756	0.64354	0.900585	0.939771
HSC_STHSC_SHARED	Control	24	0.107106	0.642352	0.927686	0.939599
GRANDVAUX_IRF3_DN	Control	17	0.127084	0.638334	0.890196	0.94204
SANSOM_APC_5_DN	Control	212	0.0377262	0.634759	0.918629	0.944117
GAMMA-UV_FIBRO_DN	Control	31	0.0970751	0.633902	0.912766	0.943493
P38MAPKPATHWAY	Control	30	0.0981321	0.632997	0.926978	0.942929
HSC_STHSC_FETAL	Control	24	0.107106	0.630282	0.937093	0.943922
TPA_SKIN_UP	Control	16	0.126765	0.619062	0.90998	0.952296
GH_EXOGENOUS_ANY_DN	Control	60	0.0674241	0.610582	0.937743	0.957974
S1P_SIGNALING	Control	15	0.127021	0.608002	0.953347	0.958511
ST_ADRENERGIC	Control	28	0.0967993	0.600939	0.939394	0.962472
NUCLEAR_RECEPTORS	Control	28	0.0972656	0.600089	0.94162	0.96168
ALKPATHWAY	Control	27	0.098475	0.594781	0.943888	0.964027
HSC_STHSC_ADULT	Control	30	0.0903231	0.58493	0.948413	0.969245
GALACTOSE_METABOLISM	Control	18	0.110912	0.580673	0.95112	0.97047
CALRES_MOUSE_NEOCORTEX_DN	Control	49	0.0705165	0.575737	0.959016	0.972045
HSA04930_TYPE_II_DIABETES_MELLITUS	Control	35	0.0813564	0.574604	0.968254	0.971276
HSC_LTHSC_SHARED	Control	166	0.0370629	0.563636	0.963265	0.975992
LEE_TCELLS6_UP	Control	18	0.109172	0.562394	0.970179	0.975243
HSC_LTHSC_FETAL	Control	166	0.0370629	0.560855	0.97318	0.974643
GLYCOGEN_METABOLISM	Control	25	0.0917917	0.554219	0.968566	0.97664
HOGERKORP_CD44_DN	Control	15	0.116543	0.537724	0.970588	0.982474
ASTIER_BCELL	Control	38	0.0712769	0.521363	0.99211	0.987176
ZHAN_MM_CD138_MF_VS_REST	Control	28	0.0788487	0.502524	0.983539	0.991232
NOUZOVA_CPG_METHLTD	Control	40	0.0659008	0.495919	0.987928	0.991402
G_PROTEIN_SIGNALING	Control	57	0.0531575	0.478742	0.99375	0.99326
TARTE_PLASMA_BLASTIC	Forskolin	215	-0.319448	-5.342	0	0
HUMAN_MITODB_6_2002	Forskolin	268	-0.266421	-5.16778	0	0
RCC_NL_UP	Forskolin	382	-0.230407	-5.10441	0	0
MITOCHONDRIA	Forskolin	277	-0.24074	-4.58823	0	0
PENG_LEUCINE_DN	Forskolin	109	-0.369567	-4.47522	0	0
PENG_RAPAMYCIN_DN	Forskolin	139	-0.320103	-4.41683	0	0
HSA00190_OXIDATIVE_PHOSPHORYLATION	Forskolin	75	-0.435984	-4.27856	0	0
PENG_GLUTAMINE_DN	Forskolin	166	-0.271441	-4.04675	0	0
ELECTRON_TRANSPORT_CHAIN	Forskolin	69	-0.417615	-4.01216	0	0
MOOTHA_VOXPHOS	Forskolin	53	-0.466269	-3.97014	0	0
HSC_LATEPROGENITORS_ADULT	Forskolin	321	-0.182287	-3.83637	0	0
MOREAUX_TACI_HI_VS_LOW_DN	Forskolin	119	-0.305534	-3.82564	0	0
IDX_TSA_UP_CLUSTER3	Forskolin	73	-0.375399	-3.79961	0	0
HSC_LATEPROGENITORS_SHARED	Forskolin	317	-0.181248	-3.76164	0	0
HSC_LATEPROGENITORS_FETAL	Forskolin	322	-0.180953	-3.75169	0	0
SERUM_FIBROBLAST_CORE_UP	Forskolin	138	-0.268655	-3.73294	0	0
PRMT5_KD_UP	Forskolin	125	-0.284058	-3.63632	0	0
SERUM_FIBROBLAST_CELLCYCLE	Forskolin	95	-0.318855	-3.62454	0	0
FLECHNER_KIDNEY_TRANSPLANT_REJECTION_DN	Forskolin	380	-0.16186	-3.61998	0	0
CANCER_NEOPLASTIC_META_UP	Forskolin	45	-0.432586	-3.45214	0	0
CANCER_UNDIFFERENTIATED_META_UP	Forskolin	50	-0.406497	-3.42399	0	0
PEART_HISTONE_UP	Forskolin	38	-0.467508	-3.41578	0	0
HSA04110_CELL_CYCLE	Forskolin	81	-0.32054	-3.41232	0	0
PGC	Forskolin	228	-0.19497	-3.40536	0	0
CMV_IE86_UP	Forskolin	41	-0.441221	-3.36384	0	0
GOLDRATH_HP	Forskolin	116	-0.264021	-3.33203	0	0
PROTEASOMEPATHWAY	Forskolin	18	-0.653456	-3.3205	0	0
UVB_NHEK3_ALL	Forskolin	281	-0.168735	-3.2671	0	0
LI_FETAL_VS_WT_KIDNEY_DN	Forskolin	112	-0.263313	-3.26007	0	0
FLECHNER_KIDNEY_TRANSPLANT_WELL_UP	Forskolin	375	-0.14337	-3.25681	0	0
BRENTANI_REPAIR	Forskolin	31	-0.500266	-3.25521	0	0
CHANG_SERUM_RESPONSE_UP	Forskolin	104	-0.272097	-3.24335	0	0
HSC_EARLYPROGENITORS_SHARED	Forskolin	299	-0.161002	-3.20978	0	0
HSC_EARLYPROGENITORS_FETAL	Forskolin	299	-0.161002	-3.20593	0	0
HSA03050_PROTEASOME	Forskolin	19	-0.603727	-3.18614	0	2.48e-05
HSA00510_N_GLYCAN_BIOSYNTHESIS	Forskolin	31	-0.476188	-3.18392	0	2.41e-05
GAY_YY1_DN	Forskolin	178	-0.199466	-3.18167	0	2.34e-05
STEMCELL_COMMON_UP	Forskolin	132	-0.233478	-3.1446	0	2.28e-05
HSC_EARLYPROGENITORS_ADULT	Forskolin	301	-0.157756	-3.11156	0	2.22e-05
BASSO_REGULATORY_HUBS	Forskolin	96	-0.277948	-3.10037	0	2.17e-05
UVB_NHEK3_C0	Forskolin	55	-0.358614	-3.08514	0	2.11e-05
HSA00071_FATTY_ACID_METABOLISM	Forskolin	30	-0.477284	-3.0745	0	2.06e-05
LEE_TCELLS3_UP	Forskolin	71	-0.308651	-3.04004	0	2.02e-05
HSA00100_BIOSYNTHESIS_OF_STEROIDS	Forskolin	15	-0.657387	-3.00754	0	5.74e-05
CELL_CYCLE	Forskolin	54	-0.351117	-3.00229	0	5.61e-05
SASAKI_ATL_UP	Forskolin	126	-0.231461	-3.00068	0	5.49e-05
SASAKI_TCELL_LYMPHOMA_VS_CD4_UP	Forskolin	126	-0.231461	-2.98871	0	5.38e-05
CELL_CYCLE_KEGG	Forskolin	62	-0.325302	-2.98467	0	5.26e-05
DOX_RESIST_GASTRIC_UP	Forskolin	28	-0.472446	-2.97395	0	5.16e-05
SCHUMACHER_MYC_UP	Forskolin	38	-0.403781	-2.94865	0	5.05e-05
MRNA_PROCESSING_REACTOME	Forskolin	68	-0.292012	-2.90536	0	0.0001
OXIDATIVE_PHOSPHORYLATION	Forskolin	40	-0.388088	-2.90167	0	9.84e-05
DNA_DAMAGE_SIGNALING	Forskolin	55	-0.330369	-2.89507	0	9.66e-05
ZHAN_MM_CD138_PR_VS_REST	Forskolin	29	-0.444632	-2.88943	0	9.48e-05
PROPANOATE_METABOLISM	Forskolin	24	-0.485426	-2.87898	0	9.31e-05
ET743_SARCOMA_DN	Forskolin	198	-0.173603	-2.85442	0	9.14e-05
HSA00450_SELENOAMINO_ACID_METABOLISM	Forskolin	21	-0.506914	-2.85148	0	8.98e-05
ROME_INSULIN_2F_UP	Forskolin	130	-0.212646	-2.84205	0	8.83e-05
MANALO_HYPOXIA_DN	Forskolin	57	-0.322575	-2.82034	0	0.000102
OLDAGE_DN	Forskolin	35	-0.398893	-2.80526	0	0.000113
VERNELL_PRB_CLSTR1	Forskolin	50	-0.324175	-2.77812	0	0.000125
ADIP_DIFF_CLUSTER4	Forskolin	21	-0.492351	-2.75349	0	0.000151
LE_MYELIN_UP	Forskolin	70	-0.287017	-2.73803	0	0.000148
DER_IFNB_UP	Forskolin	51	-0.323863	-2.73414	0	0.000146
DER_IFNG_UP	Forskolin	31	-0.412781	-2.71901	0	0.000157
YU_CMYC_UP	Forskolin	28	-0.429519	-2.70024	0	0.000206
IFN_ANY_UP	Forskolin	45	-0.335527	-2.69029	0	0.000215
BRCA1_OVEREXP_DN	Forskolin	69	-0.269666	-2.67522	0	0.000237
MOREAUX_TACI_HI_IN_PPC_UP	Forskolin	45	-0.338831	-2.66354	0	0.00027
HSC_INTERMEDIATEPROGENITORS_ADULT	Forskolin	89	-0.236098	-2.66063	0	0.000291
HSC_INTERMEDIATEPROGENITORS_SHARED	Forskolin	82	-0.249728	-2.65839	0	0.000287
HSA00650_BUTANOATE_METABOLISM	Forskolin	33	-0.391441	-2.64342	0	0.000307
HSC_INTERMEDIATEPROGENITORS_FETAL	Forskolin	98	-0.227709	-2.64127	0	0.000314
P21_P53_ANY_DN	Forskolin	34	-0.385737	-2.63609	0	0.000333
HSA00280_VALINE_LEUCINE_AND_ISOLEUCINE_DEGRADATION	Forskolin	36	-0.368415	-2.62889	0	0.000341
P21_ANY_DN	Forskolin	24	-0.445409	-2.62177	0	0.000359
JAIN_NEMO_DIFF	Forskolin	43	-0.338322	-2.61332	0	0.000376
FALT_BCLL_IG_MUTATED_VS_WT_DN	Forskolin	25	-0.435656	-2.61117	0	0.000382
FATTY_ACID_METABOLISM	Forskolin	49	-0.316935	-2.61073	0	0.000377
DNA_REPLICATION_REACTOME	Forskolin	31	-0.379231	-2.59654	0	0.000434
WANG_MLL_CBP_VS_GMP_DN	Forskolin	28	-0.414779	-2.5833	0	0.000459
BLEO_MOUSE_LYMPH_HIGH_24HRS_DN	Forskolin	27	-0.412793	-2.56484	0	0.000495
VALINE_LEUCINE_AND_ISOLEUCINE_DEGRADATION	Forskolin	30	-0.391356	-2.55909	0	0.000499
HSA00480_GLUTATHIONE_METABOLISM	Forskolin	18	-0.503716	-2.55184	0	0.000553
CROONQUIST_IL6_STARVE_UP	Forskolin	22	-0.453995	-2.54844	0	0.000566
GREENBAUM_E2A_UP	Forskolin	26	-0.411826	-2.51393	0	0.000699
REN_E2F1_TARGETS	Forskolin	29	-0.395325	-2.51224	0	0.0007
TSA_HEPATOMA_UP	Forskolin	20	-0.466857	-2.50485	0	0.000749
IFN_BETA_UP	Forskolin	38	-0.340635	-2.48878	0	0.000835
ADIP_DIFF_CLUSTER5	Forskolin	22	-0.441589	-2.47948	0	0.000891
N_GLYCAN_BIOSYNTHESIS	Forskolin	18	-0.479333	-2.47565	0	0.000891
ET743_SARCOMA_48HRS_DN	Forskolin	141	-0.178273	-2.46588	0	0.000982
VHL_NORMAL_UP	Forskolin	298	-0.125282	-2.46498	0	0.000971
PENG_GLUCOSE_DN	Forskolin	89	-0.216162	-2.44837	0	0.0011317
HEARTFAILURE_ATRIA_DN	Forskolin	83	-0.223449	-2.43273	0	0.00128777
HSA00640_PROPANOATE_METABOLISM	Forskolin	26	-0.393651	-2.43033	0	0.00130087
AGED_MOUSE_HYPOTH_UP	Forskolin	32	-0.366725	-2.41664	0	0.00143457
IFN_GAMMA_UP	Forskolin	20	-0.45328	-2.40158	0	0.00162556
INOS_ALL_UP	Forskolin	36	-0.336827	-2.39151	0	0.00179677
BAF57_BT549_DN	Forskolin	218	-0.140102	-2.37853	0.00204918	0.00203909
GOLDRATH_CELLCYCLE	Forskolin	22	-0.413612	-2.37838	0	0.0020189
DER_IFNA_UP	Forskolin	33	-0.341313	-2.37518	0.00201207	0.00207295
GENOTOXINS_ALL_4HRS_REG	Forskolin	19	-0.451855	-2.36231	0	0.00223911
UVB_NHEK3_C7	Forskolin	36	-0.326855	-2.33422	0	0.002784
PROTEASOME_DEGRADATION	Forskolin	21	-0.423091	-2.32252	0	0.0030233
NOUZOVA_CPG_H4_UP	Forskolin	69	-0.236476	-2.32197	0	0.00301068
CELL_CYCLE_CHECKPOINT	Forskolin	19	-0.446048	-2.32134	0	0.00299845
ZHAN_MULTIPLE_MYELOMA_SUBCLASSES_DIFF	Forskolin	23	-0.400219	-2.3203	0	0.00300928
BLEO_MOUSE_LYMPH_LOW_24HRS_DN	Forskolin	21	-0.412615	-2.28787	0.00207039	0.00375391
BREAST_DUCTAL_CARCINOMA_GENES	Forskolin	15	-0.480036	-2.28388	0	0.00381955
UVB_SCC_UP	Forskolin	62	-0.247528	-2.27044	0	0.00408026
ET743_SARCOMA_72HRS_DN	Forskolin	161	-0.15485	-2.24878	0	0.00480188
IDX_TSA_UP_CLUSTER5	Forskolin	72	-0.225437	-2.24179	0.00196078	0.00503584
GALE_FLT3ANDAPL_UP	Forskolin	35	-0.319068	-2.23434	0	0.00526519
HSA00120_BILE_ACID_BIOSYNTHESIS	Forskolin	26	-0.365403	-2.22721	0.00200803	0.00541751
BREASTCA_TWO_CLASSES	Forskolin	107	-0.184312	-2.20162	0	0.00649575
PARK_MSCS_DIFF	Forskolin	20	-0.412673	-2.19511	0.002	0.0066782
GLUTATHIONE_METABOLISM	Forskolin	15	-0.468334	-2.1826	0.0019802	0.00715686
AGEING_KIDNEY_SPECIFIC_DN	Forskolin	96	-0.185634	-2.1792	0	0.00723851
BRCA_PROGNOSIS_NEG	Forskolin	73	-0.214827	-2.16888	0.00197239	0.00767595
IDX_TSA_UP_CLUSTER6	Forskolin	122	-0.168792	-2.16657	0	0.00769621
OLD_FIBRO_DN	Forskolin	100	-0.180344	-2.16459	0	0.00771657
MRNA_PROCESSING	Forskolin	33	-0.313647	-2.16413	0.0037594	0.00768784
PHOTOSYNTHESIS	Forskolin	16	-0.437478	-2.16355	0.0020202	0.00763959
CASPASEPATHWAY	Forskolin	17	-0.437339	-2.16078	0	0.00773407
FASPATHWAY	Forskolin	25	-0.363687	-2.15506	0.00202429	0.0079866
LEE_TCELLS10_UP	Forskolin	115	-0.167338	-2.14235	0.00383877	0.00863778
BHATTACHARYA_ESC_UP	Forskolin	46	-0.263046	-2.13304	0	0.00917695
FERRANDO_MLL_T_ALL_DN	Forskolin	60	-0.227922	-2.11907	0	0.0100515
FLECHNER_KIDNEY_TRANSPLANT_WELL_PBL_UP	Forskolin	97	-0.182879	-2.11706	0.00197239	0.0101025
BUTANOATE_METABOLISM	Forskolin	22	-0.370452	-2.10382	0.00395257	0.010959
LEE_TCELLS8_UP	Forskolin	115	-0.167338	-2.09655	0	0.0113747
HSA00310_LYSINE_DEGRADATION	Forskolin	30	-0.316685	-2.08976	0.00398406	0.0116443
HOFFMANN_BIVSBII_BI_TABLE2	Forskolin	137	-0.154507	-2.08864	0.00202429	0.0115953
CROONQUIST_IL6_RAS_DN	Forskolin	15	-0.447568	-2.08627	0.00792079	0.0116406
LEE_TCELLS1_UP	Forskolin	115	-0.167338	-2.08063	0.00399202	0.0119869
CREBPATHWAY	Forskolin	22	-0.365361	-2.07466	0.0020284	0.0123896
OLDWERNER_FIBRO_DN	Forskolin	67	-0.21246	-2.05365	0.00388349	0.0139454
OXSTRESS_BREASTCA_UP	Forskolin	19	-0.384828	-2.03282	0	0.0156929
MRNA_SPLICING	Forskolin	34	-0.297962	-2.02821	0.00792079	0.0159871
HSA00240_PYRIMIDINE_METABOLISM	Forskolin	65	-0.207403	-2.0152	0.00422833	0.017108
HSA00380_TRYPTOPHAN_METABOLISM	Forskolin	43	-0.265448	-2.01514	0.0102881	0.0169933
LYSINE_DEGRADATION	Forskolin	20	-0.376798	-2.01358	0.00782779	0.0169974
ELONGINA_KO_DN	Forskolin	124	-0.152302	-2.00375	0.00394477	0.017748
FLAGELLAR_ASSEMBLY	Forskolin	15	-0.421818	-1.99595	0.00978474	0.0184871
BRCA1_OVEREXP_UP	Forskolin	116	-0.161898	-1.99551	0	0.0184074
HSA00970_AMINOACYL_TRNA_BIOSYNTHESIS	Forskolin	29	-0.309956	-1.98681	0.00817996	0.0192037
UVC_HIGH_ALL_DN	Forskolin	213	-0.121377	-1.98522	0.00561798	0.0192369
BYSTRYKH_HSC_CIS_GLOCUS	Forskolin	76	-0.195007	-1.97945	0	0.0198345
TNFALPHA_ALL_UP	Forskolin	42	-0.256331	-1.97289	0.0101626	0.0204411
PURINE_METABOLISM	Forskolin	78	-0.188598	-1.96635	0.0123967	0.0211757
BADPATHWAY	Forskolin	16	-0.400352	-1.96225	0.00201207	0.0214767
HSA00230_PURINE_METABOLISM	Forskolin	99	-0.170929	-1.96183	0	0.021396
HIVNEFPATHWAY	Forskolin	45	-0.245048	-1.95751	0.00388349	0.0219062
TYPE_III_SECRETION_SYSTEM	Forskolin	15	-0.421818	-1.95011	0.0039604	0.0226143
HSA00620_PYRUVATE_METABOLISM	Forskolin	30	-0.297106	-1.94582	0.00392157	0.0230641
SMITH_HTERT_DN	Forskolin	40	-0.255967	-1.9447	0.00595238	0.0231192
ATP_SYNTHESIS	Forskolin	15	-0.421818	-1.94439	0.0118812	0.0230261
HDACI_COLON_BUT_DN	Forskolin	174	-0.126468	-1.9361	0.008	0.0239419
WERNER_FIBRO_DN	Forskolin	103	-0.166005	-1.92059	0.00595238	0.025969
HSA00251_GLUTAMATE_METABOLISM	Forskolin	24	-0.320764	-1.91706	0.00380952	0.0263037
HDACI_COLON_BUT48HRS_DN	Forskolin	83	-0.178117	-1.91247	0.0176817	0.0268476
ALCALAY_AML_NPMC_DN	Forskolin	125	-0.143975	-1.90498	0.00816326	0.0278112
P21_P53_MIDDLE_DN	Forskolin	17	-0.385267	-1.9043	0.00776699	0.0277538
HEARTFAILURE_VENTRICLE_DN	Forskolin	41	-0.246263	-1.89887	0.00412371	0.028521
BECKER_TAMOXIFEN_RESISTANT_UP	Forskolin	23	-0.322925	-1.88634	0.00583658	0.0305506
FERNANDEZ_MYC_TARGETS	Forskolin	109	-0.150695	-1.86638	0.00965251	0.0341671
UVC_HIGH_D7_DN	Forskolin	22	-0.33139	-1.86489	0.0188679	0.0342745
BILE_ACID_BIOSYNTHESIS	Forskolin	18	-0.365558	-1.86487	0.014433	0.0340821
PYRUVATE_METABOLISM	Forskolin	29	-0.296728	-1.85935	0.0209125	0.0351015
NADLER_OBESITY_HYPERGLYCEMIA	Forskolin	20	-0.346921	-1.85833	0.0103306	0.0350377
AGED_RHESUS_DN	Forskolin	83	-0.167425	-1.84298	0.0151515	0.0377634
CIS_XPC_UP	Forskolin	96	-0.163226	-1.84003	0.0118577	0.0382407
TNFR1PATHWAY	Forskolin	26	-0.303601	-1.82734	0.0181818	0.0408709
HCC_SURVIVAL_GOOD_VS_POOR_DN	Forskolin	91	-0.164802	-1.82366	0.0100402	0.0414004
HDACI_COLON_BUT16HRS_DN	Forskolin	75	-0.18057	-1.81402	0.0118812	0.0434859
VHL_RCC_UP	Forskolin	72	-0.182113	-1.80823	0.0208333	0.0445998
UVC_HIGH_D3_DN	Forskolin	35	-0.258695	-1.80751	0.0157791	0.0445244
HESS_HOXAANMEIS1_DN	Forskolin	41	-0.233482	-1.80501	0.0163265	0.0448465
TRYPTOPHAN_METABOLISM	Forskolin	29	-0.280555	-1.79552	0.0195695	0.0470295
AGED_MOUSE_CORTEX_UP	Forskolin	24	-0.303907	-1.79086	0.0146138	0.0478237
HSA04210_APOPTOSIS	Forskolin	59	-0.196822	-1.78699	0.0162272	0.0485327
HESS_HOXAANMEIS1_UP	Forskolin	41	-0.233482	-1.77754	0.0211864	0.0507692
HSA00020_CITRATE_CYCLE	Forskolin	18	-0.336324	-1.76501	0.0132576	0.0540465
ET743PT650_COLONCA_DN	Forskolin	33	-0.258798	-1.76351	0.0120968	0.0541641
MITOCHONDRIAPATHWAY	Forskolin	15	-0.391561	-1.76252	0.0136986	0.0541528
SHEPARD_GENES_COMMON_BW_CB_MO	Forskolin	44	-0.229852	-1.76235	0.0169492	0.0538949
G1_TO_S_CELL_CYCLE_REACTOME	Forskolin	48	-0.213268	-1.7592	0.012605	0.0544234
ZHAN_MMPC_SIM	Forskolin	30	-0.277047	-1.75543	0.0231214	0.0552094
HSA00903_LIMONENE_AND_PINENE_DEGRADATION	Forskolin	21	-0.317449	-1.75288	0.0200803	0.0556009
BYSTRYKH_HSC_BRAIN_CIS_GLOCUS	Forskolin	33	-0.261582	-1.75163	0.0192308	0.055662
BRENTANI_CELL_CYCLE	Forskolin	58	-0.189608	-1.74015	0.0181452	0.0588497
IFN_ALPHA_UP	Forskolin	21	-0.311354	-1.73646	0.0290135	0.059672
HSA00561_GLYCEROLIPID_METABOLISM	Forskolin	44	-0.21949	-1.7285	0.0159046	0.0617298
GH_GHRHR_KO_24HRS_DN	Forskolin	134	-0.126806	-1.72708	0.0310078	0.0617885
KIM_TH_CELLS_UP	Forskolin	33	-0.254027	-1.71712	0.0218254	0.0646238
HDACI_COLON_BUT12HRS_DN	Forskolin	55	-0.192817	-1.71478	0.0299401	0.0651985
BETA_ALANINE_METABOLISM	Forskolin	19	-0.329645	-1.71443	0.0342857	0.0649878
UVC_HIGH_D8_DN	Forskolin	20	-0.311121	-1.68861	0.0305927	0.0735479
CMV_ALL_UP	Forskolin	52	-0.195479	-1.68233	0.0269151	0.0754618
RUTELLA_HEPATGFSNDCS_UP	Forskolin	97	-0.143662	-1.68012	0.0298805	0.0758664
CMV_24HRS_UP	Forskolin	40	-0.226169	-1.6737	0.0436508	0.0779216
FETAL_LIVER_ENRICHED_TRANSCRIPTION_FACTORS	Forskolin	51	-0.195581	-1.6689	0.0362903	0.0794196
SHIPP_FL_VS_DLBCL_DN	Forskolin	20	-0.309636	-1.66737	0.0189036	0.0797132
CIRCADIAN_EXERCISE	Forskolin	32	-0.243882	-1.66579	0.03125	0.0799065
GLUTAMATE_METABOLISM	Forskolin	19	-0.320065	-1.65023	0.0272374	0.0860974
TRNA_SYNTHETASES	Forskolin	15	-0.355672	-1.64964	0.0321361	0.0859494
AGEING_KIDNEY_DN	Forskolin	89	-0.146109	-1.64859	0.0509554	0.0859677
ET743_SARCOMA_72HRS_UP	Forskolin	44	-0.209955	-1.64779	0.0575693	0.0858991
MPRPATHWAY	Forskolin	15	-0.350009	-1.64685	0.0387931	0.0858589
HBX_NL_UP	Forskolin	15	-0.3556	-1.64177	0.0503018	0.0875444
AMINOACYL_TRNA_BIOSYNTHESIS	Forskolin	19	-0.320638	-1.64029	0.0376984	0.0877759
BRCA1_OVEREXP_PROSTATE_DN	Forskolin	57	-0.181964	-1.63126	0.0522244	0.0911375
KREBS_TCA_CYCLE	Forskolin	19	-0.304665	-1.62254	0.0387931	0.0946792
KENNY_WNT_UP	Forskolin	31	-0.242273	-1.6198	0.0283401	0.095434
HDACI_COLON_CUR48HRS_UP	Forskolin	46	-0.198513	-1.59714	0.0454545	0.105593
ALZHEIMERS_INCIPIENT_DN	Forskolin	108	-0.131263	-1.58661	0.0308642	0.11028
WALLACE_JAK2_DIFF	Forskolin	17	-0.317196	-1.58465	0.0533597	0.110824
P53_SIGNALING	Forskolin	60	-0.172601	-1.58273	0.0529532	0.111323
RUIZ_TENASCIN_TARGETS	Forskolin	66	-0.166878	-1.57454	0.0505263	0.115038
AGED_MOUSE_CORTEX_DN	Forskolin	29	-0.243457	-1.57302	0.0458167	0.115356
HIPPOCAMPUS_DEVELOPMENT_NEONATAL	Forskolin	19	-0.292353	-1.56673	0.0520833	0.118131
PYRIMIDINE_METABOLISM	Forskolin	42	-0.202209	-1.56375	0.0522244	0.119137
HSA00530_AMINOSUGARS_METABOLISM	Forskolin	19	-0.298469	-1.56291	0.0587045	0.11909
TNFALPHA_4HRS_UP	Forskolin	25	-0.269365	-1.55857	0.0590631	0.120905
FLECHNER_KIDNEY_TRANSPLANT_WELL_PBL_DN	Forskolin	29	-0.24014	-1.55471	0.0517241	0.122371
IFN_BETA_GLIOMA_DN	Forskolin	31	-0.233193	-1.5546	0.0354906	0.121888
HDACI_COLON_CLUSTER9	Forskolin	41	-0.205601	-1.54911	0.0583333	0.124403
XU_CBP_UP	Forskolin	16	-0.326312	-1.54848	0.0801688	0.124264
ELECTRON_TRANSPORTER_ACTIVITY	Forskolin	69	-0.15795	-1.54179	0.0461216	0.12758
FALT_BCLL_IG_MUTATED_VS_WT_UP	Forskolin	29	-0.235118	-1.53898	0.0571992	0.128523
HSA04950_MATURITY_ONSET_DIABETES_OF_THE_YOUNG	Forskolin	16	-0.316044	-1.52712	0.0705882	0.134976
MYC_ONCOGENIC_SIGNATURE	Forskolin	121	-0.120597	-1.5158	0.0583658	0.14143
HSA00860_PORPHYRIN_AND_CHLOROPHYLL_METABOLISM	Forskolin	19	-0.290089	-1.51239	0.0730223	0.142938
HSA00350_TYROSINE_METABOLISM	Forskolin	41	-0.195428	-1.51105	0.0661157	0.143159
CITED1_KO_HET_DN	Forskolin	21	-0.272633	-1.51099	0.0530612	0.142591
IRITANI_ADPROX_UP	Forskolin	19	-0.286776	-1.50933	0.0638723	0.143003
HSA00624_1_AND_2_METHYLNAPHTHALENE_DEGRADATION	Forskolin	18	-0.301487	-1.50779	0.0674603	0.143465
HSA04940_TYPE_I_DIABETES_MELLITUS	Forskolin	18	-0.29071	-1.50732	0.0597302	0.143194
YAGI_AML_PROG_ASSOC	Forskolin	77	-0.146698	-1.50356	0.0615711	0.145025
ROTH_HTERT_DIFF	Forskolin	20	-0.277397	-1.49208	0.0812379	0.152147
HSA00150_ANDROGEN_AND_ESTROGEN_METABOLISM	Forskolin	23	-0.25908	-1.48593	0.0715667	0.155854
ET743_SARCOMA_UP	Forskolin	44	-0.187156	-1.4836	0.0657371	0.15669
UVB_NHEK1_C6	Forskolin	93	-0.130659	-1.48257	0.0863724	0.156723
EIF4PATHWAY	Forskolin	16	-0.301797	-1.47218	0.0869565	0.163343
AS3_FIBRO_DN	Forskolin	17	-0.289281	-1.46972	0.0862745	0.164483
HSA03020_RNA_POLYMERASE	Forskolin	17	-0.295733	-1.46886	0.0901639	0.164427
HSA05120_EPITHELIAL_CELL_SIGNALING_IN_HELICOBACTER_PYLORI_INFECTION	Forskolin	55	-0.169548	-1.46693	0.0780287	0.16509
STRESS_ARSENIC_SPECIFIC_UP	Forskolin	98	-0.125195	-1.46458	0.084	0.166013
HSA00340_HISTIDINE_METABOLISM	Forskolin	29	-0.230266	-1.46403	0.0912863	0.165687
PARK_MSCS_BOTH	Forskolin	29	-0.228561	-1.46388	0.0873786	0.165077
UEDA_MOUSE_SCN	Forskolin	57	-0.16505	-1.46234	0.0831643	0.1655
IRS1_KO_ADIP_UP	Forskolin	68	-0.151688	-1.45669	0.102317	0.168842
FLECHNER_KIDNEY_TRANSPLANT_REJECTION_PBL_DN	Forskolin	33	-0.217804	-1.45651	0.073913	0.16831
TSADAC_HYPOMETH_OVCA_UP	Forskolin	26	-0.230852	-1.45385	0.0801603	0.16949
RNA_TRANSCRIPTION_REACTOME	Forskolin	28	-0.237584	-1.45344	0.109756	0.169113
CANTHARIDIN_DN	Forskolin	31	-0.216186	-1.44756	0.0808271	0.172666
FLECHNER_KIDNEY_TRANSPLANT_REJECTION_PBL_UP	Forskolin	38	-0.196763	-1.43954	0.0919325	0.178262
CHESLER_BRAIN_CIS_GENES	Forskolin	39	-0.194819	-1.43695	0.0935673	0.17965
HSA00010_GLYCOLYSIS_AND_GLUCONEOGENESIS	Forskolin	38	-0.189967	-1.42225	0.106122	0.190535
HSA00790_FOLATE_BIOSYNTHESIS	Forskolin	29	-0.219064	-1.41919	0.0923695	0.192153
HSA01030_GLYCAN_STRUCTURES_BIOSYNTHESIS_1	Forskolin	86	-0.128872	-1.41575	0.0990099	0.194307
LEE_MYC_E2F1_UP	Forskolin	33	-0.207002	-1.41528	0.0807692	0.193973
BRCA_BRCA1_POS	Forskolin	67	-0.146322	-1.41125	0.104247	0.196386
DEATHPATHWAY	Forskolin	25	-0.240052	-1.40268	0.0978261	0.202355
SMITH_HCV_INDUCED_HCC_UP	Forskolin	25	-0.232475	-1.39347	0.116832	0.20974
HSA00252_ALANINE_AND_ASPARTATE_METABOLISM	Forskolin	24	-0.231469	-1.3894	0.114688	0.212468
NICK_RHAPC_UP	Forskolin	21	-0.256578	-1.38759	0.114053	0.213181
GLYCEROLIPID_METABOLISM	Forskolin	33	-0.204129	-1.38554	0.124248	0.214211
HSA04130_SNARE_INTERACTIONS_IN_VESICULAR_TRANSPORT	Forskolin	25	-0.230613	-1.38183	0.114053	0.216252
AGUIRRE_PANCREAS_CHR17	Forskolin	42	-0.180574	-1.38162	0.123753	0.215673
NEMETH_TNF_DN	Forskolin	21	-0.245932	-1.37611	0.114165	0.219654
YAGI_AML_PROGNOSIS	Forskolin	22	-0.243124	-1.37188	0.110887	0.22248
TNFALPHA_30MIN_UP	Forskolin	20	-0.253542	-1.37161	0.1125	0.221929
HG_PROGERIA_DN	Forskolin	18	-0.264858	-1.36685	0.127083	0.225224
INSULIN_ADIP_INSENS_UP	Forskolin	17	-0.274974	-1.3668	0.117521	0.22446
HSA05210_COLORECTAL_CANCER	Forskolin	72	-0.13715	-1.36632	0.120253	0.224085
O6BG_RESIST_MEDULLOBLASTOMA_DN	Forskolin	32	-0.203729	-1.36475	0.120724	0.224684
POMEROY_DESMOPLASIC_VS_CLASSIC_MD_DN	Forskolin	21	-0.250326	-1.36266	0.127049	0.225732
MMS_MOUSE_LYMPH_HIGH_4HRS_UP	Forskolin	21	-0.248253	-1.35893	0.127745	0.228238
VANTVEER_BREAST_OUTCOME_GOOD_VS_POOR_DN	Forskolin	49	-0.163953	-1.35545	0.128049	0.230592
RADIATION_SENSITIVITY	Forskolin	20	-0.25242	-1.35421	0.12426	0.230867
CERAMIDEPATHWAY	Forskolin	15	-0.285699	-1.34364	0.12024	0.239954
BRCA1_SW480_UP	Forskolin	17	-0.273354	-1.33895	0.130268	0.243608
BRCA1_MES_UP	Forskolin	31	-0.200909	-1.33247	0.142857	0.249097
CARBON_FIXATION	Forskolin	15	-0.281111	-1.32335	0.138144	0.257
HSA00710_CARBON_FIXATION	Forskolin	15	-0.281111	-1.32298	0.158333	0.256431
MCALPAINPATHWAY	Forskolin	19	-0.25417	-1.32266	0.154762	0.25585
ATRBRCAPATHWAY	Forskolin	18	-0.258828	-1.32187	0.128205	0.25573
APOPTOSIS_GENMAPP	Forskolin	33	-0.191037	-1.32087	0.145749	0.255738
DRUG_RESISTANCE_AND_METABOLISM	Forskolin	66	-0.136989	-1.31866	0.138614	0.257246
HSA04310_WNT_SIGNALING_PATHWAY	Forskolin	115	-0.107395	-1.31846	0.148148	0.256567
SANSOM_APC_LOSS5_UP	Forskolin	59	-0.145557	-1.31226	0.158215	0.261956
MENSSEN_MYC_UP	Forskolin	23	-0.224622	-1.30765	0.169072	0.265561
CROMER_HYPOPHARYNGEAL_MET_VS_NON_UP	Forskolin	51	-0.157247	-1.30665	0.138728	0.265659
HSA00220_UREA_CYCLE_AND_METABOLISM_OF_AMINO_GROUPS	Forskolin	18	-0.254598	-1.30301	0.164706	0.268414
SANSOM_APC_LOSS4_UP	Forskolin	77	-0.128903	-1.30177	0.158416	0.268794
P53_BRCA1_UP	Forskolin	19	-0.24834	-1.2931	0.160643	0.277017
CELL_CYCLE_REGULATOR	Forskolin	15	-0.280681	-1.29237	0.159596	0.276778
LEE_MYC_UP	Forskolin	38	-0.176153	-1.28851	0.169456	0.279779
NO1PATHWAY	Forskolin	20	-0.245085	-1.28851	0.181298	0.27885
ALANINE_AND_ASPARTATE_METABOLISM	Forskolin	16	-0.268466	-1.28611	0.172065	0.280528
AGUIRRE_PANCREAS_CHR22	Forskolin	43	-0.167133	-1.28397	0.161554	0.281957
HSA05212_PANCREATIC_CANCER	Forskolin	57	-0.145825	-1.28175	0.180583	0.283357
HASLINGER_B_CLL_11Q23	Forskolin	17	-0.257841	-1.27685	0.171206	0.28744
ACTINYPATHWAY	Forskolin	15	-0.269859	-1.27614	0.167653	0.287248
HSA00260_GLYCINE_SERINE_AND_THREONINE_METABOLISM	Forskolin	29	-0.192777	-1.27431	0.158317	0.28825
HSA04115_P53_SIGNALING_PATHWAY	Forskolin	46	-0.158203	-1.27419	0.180498	0.287442
WNT_SIGNALING	Forskolin	48	-0.154077	-1.27107	0.188716	0.289891
VEGFPATHWAY	Forskolin	21	-0.224878	-1.26757	0.189687	0.292785
ST_WNT_BETA_CATENIN_PATHWAY	Forskolin	25	-0.211895	-1.26655	0.200787	0.292921
TPA_SENS_LATE_DN	Forskolin	156	-0.0876197	-1.26251	0.194969	0.296439
ZUCCHI_EPITHELIAL_UP	Forskolin	29	-0.197092	-1.25965	0.173387	0.298593
GAMMA_ESR_WS_UNREG	Forskolin	19	-0.240404	-1.25837	0.178495	0.299184
HDACI_COLON_TSA_DN	Forskolin	43	-0.16346	-1.25122	0.181637	0.306294
OLDONLY_FIBRO_UP	Forskolin	26	-0.205815	-1.24959	0.209016	0.307211
TRANSLATION_FACTORS	Forskolin	22	-0.222256	-1.24429	0.189796	0.312439
ST_GRANULE_CELL_SURVIVAL_PATHWAY	Forskolin	21	-0.220749	-1.24075	0.202247	0.315508
HSA00563_GLYCOSYLPHOSPHATIDYLINOSITOL_ANCHOR_BIOSYNTHESIS	Forskolin	18	-0.241073	-1.23069	0.199187	0.326306
MYOD_NIH3T3_DN	Forskolin	41	-0.163066	-1.22904	0.208417	0.32734
UVB_NHEK3_C2	Forskolin	32	-0.183463	-1.22683	0.222449	0.329046
IFNALPHA_RESIST_DN	Forskolin	16	-0.24905	-1.22576	0.211694	0.32928
HSA00980_METABOLISM_OF_XENOBIOTICS_BY_CYTOCHROME_P450	Forskolin	20	-0.231025	-1.21253	0.23619	0.344009
IDX_TSA_DN_CLUSTER5	Forskolin	33	-0.179139	-1.20517	0.226908	0.351781
FSH_OVARY_MCV152_UP	Forskolin	38	-0.165431	-1.19424	0.215321	0.36459
HSA00410_BETA_ALANINE_METABOLISM	Forskolin	19	-0.224239	-1.1928	0.237736	0.365379
CAMPTOTHECIN_PROBCELL_DN	Forskolin	19	-0.22605	-1.18962	0.26078	0.368396
MARCINIAK_CHOP_DIFF	Forskolin	15	-0.254358	-1.18549	0.239085	0.372673
SHEPARD_CRASH_AND_BURN_MUT_VS_WT_DN	Forskolin	108	-0.0957961	-1.18254	0.245902	0.37541
METASTASIS_ADENOCARC_DN	Forskolin	20	-0.225199	-1.18148	0.252446	0.375611
BLEO_HUMAN_LYMPH_HIGH_24HRS_UP	Forskolin	63	-0.125809	-1.17642	0.259635	0.381207
HDACI_COLON_CUR_UP	Forskolin	75	-0.116142	-1.17518	0.25	0.381595
OLDONLY_FIBRO_DN	Forskolin	33	-0.172697	-1.1746	0.243461	0.381213
WALKER_MM_SNP_DIFF	Forskolin	30	-0.177075	-1.17045	0.267606	0.385627
HYPOXIA_RCC_NOVHL_UP	Forskolin	46	-0.149009	-1.16952	0.262097	0.385763
STRESSPATHWAY	Forskolin	16	-0.237228	-1.16825	0.26971	0.386452
STRESS_GENOTOXIC_SPECIFIC_UP	Forskolin	21	-0.212517	-1.16772	0.26506	0.385986
HSA05040_HUNTINGTONS_DISEASE	Forskolin	22	-0.20355	-1.16158	0.249035	0.393134
4NQO_UNIQUE_FIBRO_UP	Forskolin	18	-0.230299	-1.15653	0.282209	0.398792
AGUIRRE_PANCREAS_CHR1	Forskolin	21	-0.213958	-1.15587	0.263692	0.398507
AGED_MOUSE_NEOCORTEX_UP	Forskolin	46	-0.144233	-1.15498	0.259843	0.398558
BRENTANI_TRANSPORT_OF_VESICLES	Forskolin	15	-0.248232	-1.15274	0.255725	0.400322
GENOTOXINS_24HRS_DISCR	Forskolin	23	-0.199076	-1.14522	0.278788	0.409242
CMV_HCMV_TIMECOURSE_16HRS_UP	Forskolin	35	-0.163933	-1.14274	0.289272	0.41147
HSA03022_BASAL_TRANSCRIPTION_FACTORS	Forskolin	21	-0.211554	-1.14255	0.290448	0.410563
IDX_TSA_UP_CLUSTER4	Forskolin	31	-0.167332	-1.14157	0.278626	0.41069
PEART_HISTONE_DN	Forskolin	51	-0.137652	-1.14135	0.281837	0.409831
G2PATHWAY	Forskolin	16	-0.236291	-1.13897	0.300203	0.41193
GH_GHRHR_KO_6HRS_DN	Forskolin	23	-0.200579	-1.13684	0.2818	0.413677
FALT_BCLL_UP	Forskolin	27	-0.183546	-1.13147	0.278431	0.419745
ST_FAS_SIGNALING_PATHWAY	Forskolin	42	-0.148303	-1.12958	0.278867	0.421166
GH_AUTOCRINE_UP	Forskolin	129	-0.0858914	-1.12661	0.304519	0.424255
HOUSTIS_ROS	Forskolin	18	-0.224285	-1.12212	0.29724	0.429273
CALRES_RHESUS_DN	Forskolin	34	-0.164698	-1.12142	0.299587	0.429078
NFKBPATHWAY	Forskolin	15	-0.23988	-1.1199	0.316872	0.430052
PLATELET_EXPRESSED	Forskolin	20	-0.207873	-1.11919	0.313278	0.429869
UVC_XPCS_ALL_UP	Forskolin	36	-0.153363	-1.11468	0.309572	0.435082
ZMPSTE24_KO_DN	Forskolin	23	-0.191237	-1.11314	0.311871	0.436184
OLD_FIBRO_UP	Forskolin	42	-0.142566	-1.10864	0.29207	0.441369
HDACI_COLON_TSABUT_DN	Forskolin	16	-0.228626	-1.10766	0.310757	0.441542
LIZUKA_G1_SM_G2	Forskolin	17	-0.225612	-1.10573	0.310559	0.442944
TPA_SENS_EARLY_DN	Forskolin	184	-0.0702957	-1.10565	0.322581	0.441835
HISTIDINE_METABOLISM	Forskolin	18	-0.21544	-1.10514	0.350305	0.441319
TARTE_PC	Forskolin	46	-0.1388	-1.1015	0.330189	0.445214
UEDA_MOUSE_LIVER	Forskolin	98	-0.0969766	-1.09934	0.328482	0.446966
RADAEVA_IFNA_UP	Forskolin	22	-0.194954	-1.09255	0.362173	0.455256
HSA00271_METHIONINE_METABOLISM	Forskolin	16	-0.227909	-1.0923	0.332692	0.454361
GENOTOXINS_ALL_24HRS_REG	Forskolin	16	-0.220087	-1.08431	0.357278	0.464769
CPR_NULL_LIVER_UP	Forskolin	24	-0.185505	-1.08251	0.336032	0.466091
HSA04120_UBIQUITIN_MEDIATED_PROTEOLYSIS	Forskolin	29	-0.168574	-1.07041	0.37045	0.48272
RACCYCDPATHWAY	Forskolin	17	-0.212638	-1.06456	0.383399	0.490094
TESTIS_EXPRESSED_GENES	Forskolin	25	-0.180479	-1.06329	0.336016	0.490605
ST_DIFFERENTIATION_PATHWAY_IN_PC12_CELLS	Forskolin	35	-0.154009	-1.05828	0.37827	0.496716
CMV_HCMV_TIMECOURSE_20HRS_UP	Forskolin	60	-0.117774	-1.05774	0.355967	0.496209
UVB_NHEK3_C6	Forskolin	22	-0.188849	-1.0571	0.376033	0.495868
HSA00500_STARCH_AND_SUCROSE_METABOLISM	Forskolin	44	-0.137599	-1.05265	0.368209	0.501284
ZHAN_MULTIPLE_MYELOMA_VS_NORMAL_UP	Forskolin	37	-0.14284	-1.04954	0.352941	0.504669
ATMPATHWAY	Forskolin	16	-0.219164	-1.04942	0.38806	0.503504
HSA04910_INSULIN_SIGNALING_PATHWAY	Forskolin	98	-0.0901732	-1.04662	0.355789	0.506466
HSA01032_GLYCAN_STRUCTURES_DEGRADATION	Forskolin	21	-0.192037	-1.04605	0.396226	0.505994
PYK2PATHWAY	Forskolin	20	-0.197017	-1.04321	0.424603	0.509004
NFATPATHWAY	Forskolin	40	-0.137415	-1.03784	0.392157	0.515691
VEGF_HUVEC_2HRS_UP	Forskolin	18	-0.201118	-1.03726	0.412731	0.515247
ARFPATHWAY	Forskolin	15	-0.219954	-1.03581	0.390873	0.516147
DORSAM_HOXA9_UP	Forskolin	27	-0.168869	-1.03538	0.414873	0.515499
UVB_NHEK4_6HRS_UP	Forskolin	16	-0.21248	-1.03496	0.424603	0.514814
CALRES_MOUSE_DN	Forskolin	29	-0.160492	-1.034	0.38856	0.515041
CELLCYCLEPATHWAY	Forskolin	16	-0.21386	-1.02971	0.387352	0.520496
PRMT5_KD_DN	Forskolin	19	-0.197093	-1.02583	0.386905	0.525032
MMS_MOUSE_LYMPH_HIGH_24HRS_UP	Forskolin	15	-0.22328	-1.02419	0.392857	0.526204
UVB_SCC_DN	Forskolin	73	-0.103228	-1.02405	0.406061	0.525079
NF90_DN	Forskolin	26	-0.165375	-1.02212	0.394737	0.52672
ROS_MOUSE_AORTA_UP	Forskolin	18	-0.202989	-1.02063	0.41573	0.527662
HDACI_COLON_BUT24HRS_UP	Forskolin	45	-0.128235	-1.01851	0.426263	0.52956
MTORPATHWAY	Forskolin	17	-0.206114	-1.01466	0.42	0.534273
AT1RPATHWAY	Forskolin	24	-0.172031	-1.01374	0.406	0.534347
MATRIX_METALLOPROTEINASES	Forskolin	16	-0.212763	-1.00978	0.416667	0.539142
IDX_TSA_DN_CLUSTER6	Forskolin	18	-0.195534	-1.0054	0.428571	0.544562
NAB_LUNG_UP	Forskolin	19	-0.192138	-1.00073	0.442085	0.550381
IDX_TSA_UP_CLUSTER2	Forskolin	46	-0.123617	-0.996653	0.429672	0.555575
NAB_LUNG_DN	Forskolin	35	-0.14169	-0.991779	0.449136	0.561833
BYSTROM_IL5_DN	Forskolin	46	-0.124774	-0.989452	0.440945	0.563954
HIPPOCAMPUS_DEVELOPMENT_PRENATAL	Forskolin	20	-0.186287	-0.979985	0.485356	0.577579
GAMMA-UV_FIBRO_UP	Forskolin	30	-0.149568	-0.976395	0.471545	0.581727
WONG_IFNA_HCC_RESISTANT_VS_SENSITIVE_DN	Forskolin	23	-0.166118	-0.97541	0.481092	0.582017
HSA01031_GLYCAN_STRUCTURES_BIOSYNTHESIS_2	Forskolin	47	-0.122727	-0.965797	0.46875	0.596
ROME_INSULIN_2F_DN	Forskolin	15	-0.204071	-0.957441	0.471845	0.607891
VENTRICLES_UP	Forskolin	142	-0.0670423	-0.951335	0.508738	0.616469
HSA00360_PHENYLALANINE_METABOLISM	Forskolin	21	-0.174527	-0.949454	0.513347	0.617983
HSA01510_NEURODEGENERATIVE_DISEASES	Forskolin	32	-0.141052	-0.945909	0.526652	0.622386
ARGININE_AND_PROLINE_METABOLISM	Forskolin	32	-0.141263	-0.941728	0.508982	0.627518
HSA00632_BENZOATE_DEGRADATION_VIA_COA_LIGATION	Forskolin	22	-0.168881	-0.938582	0.522727	0.631139
BRCA2_BRCA1_UP	Forskolin	30	-0.143261	-0.93439	0.524462	0.636627
HSA05130_PATHOGENIC_ESCHERICHIA_COLI_INFECTION_EHEC	Forskolin	30	-0.137327	-0.922647	0.544061	0.654835
ELECTRON_TRANSPORT	Forskolin	32	-0.138532	-0.910471	0.57732	0.673242
HSA05131_PATHOGENIC_ESCHERICHIA_COLI_INFECTION_EPEC	Forskolin	30	-0.137327	-0.903692	0.56487	0.682925
COCAINE_BRAIN_5D_UP	Forskolin	42	-0.116974	-0.900508	0.570565	0.686504
ANDROGEN_GENES	Forskolin	24	-0.150264	-0.900202	0.575342	0.685432
DNMT1_KO_UP	Forskolin	52	-0.105189	-0.89868	0.583174	0.686272
EDG1PATHWAY	Forskolin	17	-0.183205	-0.892071	0.564583	0.696055
TPA_RESIST_EARLY_UP	Forskolin	22	-0.16171	-0.892017	0.558	0.694492
BRACX_UP	Forskolin	18	-0.173242	-0.890863	0.599206	0.694645
IDX_TSA_DN_CLUSTER4	Forskolin	22	-0.155266	-0.88749	0.574737	0.698513
CELL_MOTILITY	Forskolin	71	-0.0868363	-0.883555	0.612967	0.703462
VIPPATHWAY	Forskolin	17	-0.175134	-0.882399	0.607516	0.703631
WANG_HOXA9_VS_MEIS1_UP	Forskolin	16	-0.18638	-0.875271	0.590909	0.713717
HDACI_COLON_BUT12HRS_UP	Forskolin	28	-0.140003	-0.870664	0.631148	0.719703
HSA00030_PENTOSE_PHOSPHATE_PATHWAY	Forskolin	17	-0.178187	-0.864478	0.633603	0.72824
ST_DICTYOSTELIUM_DISCOIDEUM_CAMP_CHEMOTAXIS_PATHWAY	Forskolin	24	-0.149791	-0.863789	0.632094	0.727717
LAL_KO_6MO_UP	Forskolin	33	-0.124983	-0.855468	0.640657	0.740161
BREASTCA_THREE_CLASSES	Forskolin	25	-0.144249	-0.851588	0.647541	0.744933
CHESLER_HIGHEST_FOLD_RANGE_GENES	Forskolin	26	-0.136484	-0.836847	0.65343	0.767806
ZHAN_MMPC_SIMAL	Forskolin	29	-0.129938	-0.836607	0.668699	0.76642
BYSTROM_IL5_UP	Forskolin	24	-0.140396	-0.833324	0.677291	0.770171
CMV_8HRS_DN	Forskolin	32	-0.125269	-0.832274	0.663386	0.77017
INSULINPATHWAY	Forskolin	17	-0.172279	-0.823148	0.675889	0.78307
EGFPATHWAY	Forskolin	19	-0.156189	-0.819489	0.709939	0.787432
GLYCINE_SERINE_AND_THREONINE_METABOLISM	Forskolin	24	-0.140895	-0.816184	0.703319	0.790912
VANASSE_BCL2_TARGETS	Forskolin	55	-0.0895303	-0.806223	0.719836	0.805257
HSA00600_SPHINGOLIPID_METABOLISM	Forskolin	32	-0.121578	-0.805363	0.72211	0.80477
SIG_CD40PATHWAYMAP	Forskolin	25	-0.134945	-0.799302	0.724008	0.812454
CHESLER_BRAIN_NEURAL_HIGH_GENES	Forskolin	17	-0.160034	-0.79657	0.700587	0.81505
CHEMICALPATHWAY	Forskolin	16	-0.163183	-0.794076	0.722449	0.817147
GLEEVECPATHWAY	Forskolin	18	-0.156391	-0.788825	0.752032	0.823383
POD1_KO_MOST_DN	Forskolin	19	-0.15111	-0.786414	0.73374	0.825297
WIELAND_HEPATITIS_B_INDUCED	Forskolin	49	-0.0937987	-0.78124	0.708911	0.831496
GH_GHRHR_KO_24HRS_UP	Forskolin	100	-0.0662061	-0.777184	0.738095	0.836061
PENG_GLUCOSE_UP	Forskolin	15	-0.16498	-0.775168	0.732143	0.837309
GPCRPATHWAY	Forskolin	22	-0.137729	-0.769694	0.763107	0.843912
GLUCONEOGENESIS	Forskolin	34	-0.1118	-0.769499	0.76626	0.84232
HOFFMANN_BIVSBII_LGBII	Forskolin	65	-0.0825449	-0.765301	0.757576	0.846773
GLYCOLYSIS	Forskolin	34	-0.1118	-0.762978	0.750988	0.848561
LEE_DENA_DN	Forskolin	49	-0.0930773	-0.760382	0.766798	0.850638
HUMAN_TISSUE_TESTIS	Forskolin	40	-0.0981905	-0.756405	0.759369	0.854423
HSA04620_TOLL_LIKE_RECEPTOR_SIGNALING_PATHWAY	Forskolin	65	-0.0780209	-0.747184	0.785992	0.86609
HDACI_COLON_SUL12HRS_DN	Forskolin	21	-0.134652	-0.746995	0.787321	0.864455
HSA02010_ABC_TRANSPORTERS_GENERAL	Forskolin	31	-0.113949	-0.738304	0.779443	0.875093
H2O2_CSBDIFF_C2	Forskolin	21	-0.131634	-0.734839	0.800805	0.878099
LEE_TCELLS9_UP	Forskolin	18	-0.14277	-0.734332	0.780439	0.876925
HSA05223_NON_SMALL_CELL_LUNG_CANCER	Forskolin	38	-0.101194	-0.732268	0.827112	0.877787
GH_EXOGENOUS_LATE_DN	Forskolin	51	-0.0866403	-0.726055	0.802062	0.884648
GHPATHWAY	Forskolin	19	-0.134126	-0.704788	0.819355	0.911158
BRENTANI_DEATH	Forskolin	48	-0.0875362	-0.700811	0.852883	0.914378
HSA00052_GALACTOSE_METABOLISM	Forskolin	24	-0.11946	-0.695239	0.831683	0.919558
UV_UNIQUE_FIBRO_DN	Forskolin	18	-0.137748	-0.688389	0.860941	0.926213
ETSPATHWAY	Forskolin	15	-0.146149	-0.683299	0.850103	0.930411
IL2RBPATHWAY	Forskolin	26	-0.110317	-0.672791	0.861386	0.9408
UV-4NQO_FIBRO_UP	Forskolin	18	-0.13087	-0.671972	0.866667	0.939791
LEE_MYC_DN	Forskolin	47	-0.0817239	-0.671357	0.873444	0.938474
KLEIN_PEL_DN	Forskolin	29	-0.105544	-0.669648	0.89505	0.938519
SIG_IL4RECEPTOR_IN_B_LYPHOCYTES	Forskolin	20	-0.125676	-0.662477	0.890295	0.944618
HSA04330_NOTCH_SIGNALING_PATHWAY	Forskolin	33	-0.0984403	-0.656265	0.895745	0.949303
TPA_RESIST_LATE_UP	Forskolin	22	-0.116184	-0.654046	0.895492	0.949604
LIAN_MYELOID_DIFF_GRANULE	Forskolin	16	-0.135882	-0.653437	0.883197	0.948219
FMLPPATHWAY	Forskolin	22	-0.115098	-0.651384	0.864	0.948376
HSA04740_OLFACTORY_TRANSDUCTION	Forskolin	19	-0.119715	-0.646561	0.913127	0.951389
HDACI_COLON_CLUSTER10	Forskolin	24	-0.110049	-0.636161	0.90297	0.959437
XU_CBP_DN	Forskolin	25	-0.10799	-0.635224	0.907816	0.958295
TUMOR_SUPRESSOR	Forskolin	19	-0.119836	-0.629341	0.906191	0.961727
UVC_HIGH_D5_DN	Forskolin	25	-0.106057	-0.623999	0.924644	0.964528
LVAD_HEARTFAILURE_DN	Forskolin	28	-0.0998483	-0.617135	0.90081	0.968835
UVB_NHEK3_C5	Forskolin	27	-0.0972315	-0.608538	0.927565	0.974024
BRG1_SW13_UP	Forskolin	30	-0.091397	-0.607604	0.949495	0.972735
SANA_TNFA_ENDOTHELIAL_UP	Forskolin	41	-0.078672	-0.600752	0.945233	0.97599
ST_MYOCYTE_AD_PATHWAY	Forskolin	19	-0.114444	-0.597865	0.950593	0.976186
PENTOSE_PHOSPHATE_PATHWAY	Forskolin	17	-0.119292	-0.595019	0.938814	0.976247
GLYCOSPHINGOLIPID_METABOLISM	Forskolin	16	-0.121438	-0.593208	0.961612	0.975568
TOB1PATHWAY	Forskolin	15	-0.129611	-0.590439	0.940452	0.975645
AMIPATHWAY	Forskolin	15	-0.124962	-0.583895	0.954455	0.978223
CSKPATHWAY	Forskolin	15	-0.124962	-0.578942	0.929961	0.979382
ZHAN_MM_CD138_HP_VS_REST	Forskolin	24	-0.0977163	-0.578708	0.96109	0.977543
HSA04916_MELANOGENESIS	Forskolin	77	-0.0559367	-0.577877	0.958498	0.976106
CMV_HCMV_TIMECOURSE_16HRS_DN	Forskolin	16	-0.118894	-0.57591	0.961864	0.975329
CPR_LOW_LIVER_DN	Forskolin	17	-0.114362	-0.562219	0.964215	0.981077
CARM_ERPATHWAY	Forskolin	18	-0.108287	-0.560658	0.962025	0.97993
HSA04664_FC_EPSILON_RI_SIGNALING_PATHWAY	Forskolin	52	-0.0651027	-0.54596	0.979757	0.984939
CORTEX_ENRICHMENT_LATE_UP	Forskolin	15	-0.113427	-0.536915	0.962598	0.986908
FCER1PATHWAY	Forskolin	25	-0.0902912	-0.535133	0.983673	0.98568
GO_ROS	Forskolin	18	-0.0983384	-0.49402	0.994175	0.996273
KERATINOCYTEPATHWAY	Forskolin	31	-0.0717751	-0.486813	0.996032	0.995758
BIOPEPTIDESPATHWAY	Forskolin	26	-0.0711018	-0.436632	0.99807	0.999959
ASTIER_FN_DIFF	Forskolin	39	-0.0581544	-0.433623	1	0.998139
