# Supplementary material for: Gene Expression Analysis of Forskolin Treated Basilar Papillae Identifies MicroRNA181a as a Mediator of Proliferation
Source: PLoS One. 2010 Jul 9;5(7):e11502. doi: 10.1371/journal.pone.0011502 (PMC2901389; doi:10.1371/journal.pone.0011502)
Supplement: Table S9 — Gene set enrichment analysis statistics. Mammalian gene sets enriched in the control and forskolin samples after 72 hours. (0.20 MB XLS) [file pone.0011502.s009.xls]

## Sheet: Sheet1
Gene Set Name	Enriched in Control/Forskolin?	Gene Set Size	Enrichment Score	Normalized Enrichment Score	P-Value	False Discovery Rate (Q-Value)
GGGYGTGNY_UNKNOWN	Control	316	0.163879	3.36024	0	0
TGAATGT,MIR-181A,MIR-181B,MIR-181C,MIR-181D	Control	326	0.137699	2.90452	0	0.000791
V$ATF3_Q6	Control	133	0.215783	2.88006	0	0.0010668
V$CEBPB_02	Control	161	0.183332	2.77745	0	0.00157876
V$BACH1_01	Control	127	0.208929	2.71839	0	0.00191734
GTGGGTGK_UNKNOWN	Control	153	0.184722	2.68392	0	0.00326709
TGCTGCT,MIR-15A,MIR-16,MIR-15B,MIR-195,MIR-424,MIR-497	Control	376	0.121136	2.67118	0	0.00350287
GCACTTT,MIR-17-5P,MIR-20A,MIR-106A,MIR-106B,MIR-20B,MIR-519D	Control	376	0.116568	2.61765	0	0.00468171
V$DR3_Q4	Control	68	0.271032	2.59588	0	0.00525658
CTTTGTA,MIR-524	Control	291	0.130418	2.56603	0	0.0061906
V$FREAC3_01	Control	136	0.186908	2.52372	0	0.00828075
ACTTTAT,MIR-142-5P	Control	204	0.147195	2.44755	0	0.0121906
GTTTGTT,MIR-495	Control	158	0.169028	2.4406	0	0.0119925
RTAAACA_V$FREAC2_01	Control	498	0.0940481	2.39426	0	0.0162476
V$BACH2_01	Control	123	0.183255	2.38251	0	0.0166872
V$AP1_01	Control	135	0.176187	2.38088	0	0.0156443
V$NF1_Q6_01	Control	150	0.164343	2.36629	0	0.0166043
V$MEF2_Q6_01	Control	150	0.166033	2.35479	0.00190114	0.0165912
YATTNATC_UNKNOWN	Control	202	0.140011	2.35435	0	0.0158002
TTCYNRGAA_V$STAT5B_01	Control	174	0.156649	2.34801	0.00203252	0.015567
ATGCTGG,MIR-338	Control	73	0.233063	2.34597	0.00200803	0.0149804
AGCATTA,MIR-155	Control	96	0.207809	2.34364	0	0.0147439
V$AREB6_01	Control	133	0.17166	2.32044	0.00190476	0.0168556
AACTGGA,MIR-145	Control	153	0.159454	2.32021	0	0.0161533
TGTTTAC,MIR-30A-5P,MIR-30C,MIR-30D,MIR-30B,MIR-30E-5P	Control	406	0.0983162	2.31829	0	0.0157637
V$E47_01	Control	140	0.165386	2.29723	0	0.017462
GTGCAAT,MIR-25,MIR-32,MIR-92,MIR-363,MIR-367	Control	200	0.140782	2.29329	0	0.0171709
ACACTAC,MIR-142-3P	Control	85	0.20881	2.2913	0.00198413	0.0167353
AACTGAC,MIR-223	Control	67	0.231043	2.28841	0.00207469	0.0166007
V$CHX10_01	Control	138	0.166025	2.28258	0.002	0.0169768
TGCACTT,MIR-519C,MIR-519B,MIR-519A	Control	289	0.118152	2.28004	0	0.0167959
V$ETS1_B	Control	120	0.179385	2.26898	0	0.018248
V$E2A_Q2	Control	116	0.183851	2.26031	0	0.0187256
TGAYRTCA_V$ATF3_Q6	Control	286	0.117109	2.25867	0	0.0184586
TGACATY_UNKNOWN	Control	375	0.100319	2.25833	0	0.0180212
TGGTGCT,MIR-29A,MIR-29B,MIR-29C	Control	314	0.109177	2.25213	0	0.0183843
V$AP1_Q4_01	Control	140	0.163629	2.23937	0.00381679	0.0190287
TGCCTTA,MIR-124A	Control	376	0.101955	2.23567	0.0019685	0.0187814
V$SRF_Q6	Control	132	0.170288	2.22473	0.01002	0.0199659
V$PIT1_Q6	Control	134	0.162865	2.2173	0	0.0205563
CCTGTGA,MIR-513	Control	66	0.229271	2.21247	0.00591716	0.0208248
V$CEBP_Q3	Control	139	0.157519	2.20365	0	0.0216797
TACTTGA,MIR-26A,MIR-26B	Control	223	0.128563	2.20136	0.00404858	0.0214772
V$SRF_C	Control	117	0.16931	2.19945	0	0.0212429
RRAGTTGT_UNKNOWN	Control	137	0.1642	2.19701	0	0.0211685
V$SRY_02	Control	149	0.151339	2.15835	0.00401606	0.0267835
V$STAT5B_01	Control	133	0.158898	2.1511	0.00203252	0.0275213
V$HNF1_01	Control	118	0.172981	2.14985	0	0.0272878
V$AP4_Q5	Control	144	0.154835	2.14882	0.00399202	0.0268631
TAATTA_V$CHX10_01	Control	462	0.0885082	2.14642	0.00204918	0.026682
V$NFE2_01	Control	140	0.154913	2.14631	0	0.0261588
V$HNF3B_01	Control	131	0.159591	2.14278	0.00202429	0.0262748
CAGGTA_V$AREB6_01	Control	405	0.0918857	2.13505	0.00192678	0.0272173
CTACTGT,MIR-199A	Control	125	0.167643	2.13461	0	0.026865
V$MAZ_Q6	Control	99	0.183178	2.12715	0.00403226	0.0277189
CACGTTT,MIR-302A	Control	18	0.411953	2.12547	0.00399202	0.027485
V$PAX3_B	Control	49	0.257953	2.09749	0.00192308	0.0317188
TGASTMAGC_V$NFE2_01	Control	103	0.173866	2.09586	0.00406504	0.0315853
CAGTGTT,MIR-141,MIR-200A	Control	217	0.122971	2.09531	0.00197628	0.0312144
V$AP4_Q6_01	Control	135	0.157717	2.07969	0.00204499	0.0341324
GCACCTT,MIR-18A,MIR-18B	Control	70	0.210255	2.06478	0.00195695	0.0365837
CTGCAGY_UNKNOWN	Control	388	0.0926846	2.06345	0.00403226	0.0363843
V$ZIC1_01	Control	137	0.152856	2.05271	0.00198807	0.0377235
WTGAAAT_UNKNOWN	Control	341	0.0994752	2.05141	0.00409836	0.0373916
V$GFI1_01	Control	142	0.147627	2.0467	0	0.0378486
CAGTATT,MIR-200B,MIR-200C,MIR-429	Control	325	0.0991752	2.04656	0.00398406	0.0373241
CCCAGAG,MIR-326	Control	93	0.177577	2.03777	0.00583658	0.0387359
V$DBP_Q6	Control	132	0.150669	2.03429	0.00390625	0.0390018
GGGACCA,MIR-133A,MIR-133B	Control	105	0.169552	2.02025	0.00619835	0.041971
ACTGTGA,MIR-27A,MIR-27B	Control	315	0.0997107	2.01922	0.00192678	0.0417592
YTATTTTNR_V$MEF2_02	Control	404	0.0877896	2.01196	0.00203666	0.0432054
V$LEF1_Q6	Control	151	0.142792	2.00831	0.00592885	0.0436152
CAATGCA,MIR-33	Control	75	0.198575	2.00659	0.00394477	0.0434024
V$MEF2_02	Control	138	0.14475	2.00262	0.00411523	0.0439499
ACAACTT,MIR-382	Control	51	0.232785	2.00189	0.00391389	0.0435113
V$CREB_02	Control	139	0.146975	2.00175	0	0.0429594
V$AHR_01	Control	32	0.290628	2.00042	0.00612245	0.0427381
V$CREB_Q4	Control	140	0.143932	1.99727	0.00406504	0.0431567
V$SRF_Q4	Control	125	0.152719	1.98488	0.00197239	0.0456059
V$ER_Q6_01	Control	149	0.137175	1.98109	0	0.0460992
V$AP1_Q2_01	Control	135	0.147325	1.97209	0.0142857	0.0481549
V$CEBPGAMMA_Q6	Control	144	0.142333	1.97027	0.00601202	0.0480624
V$FOXO1_01	Control	147	0.140239	1.96429	0.00409836	0.0490967
V$HNF3_Q6	Control	120	0.150828	1.9577	0.00764818	0.0505373
ATACCTC,MIR-202	Control	122	0.156375	1.95479	0.0100806	0.0509875
V$AP1_Q6_01	Control	131	0.144434	1.95403	0.00408998	0.0505635
TGANNYRGCA_V$TCF11MAFG_01	Control	156	0.136321	1.95105	0.00610998	0.0505867
V$LHX3_01	Control	142	0.14129	1.94369	0.0100604	0.0521576
TAAWWATAG_V$RSRFC4_Q2	Control	84	0.178131	1.93706	0.00596422	0.0541578
ACCAAAG,MIR-9	Control	339	0.0901283	1.92658	0.00400802	0.0564899
V$MYOD_Q6	Control	124	0.148758	1.9225	0.0114286	0.0572643
V$CEBP_Q2_01	Control	154	0.134347	1.91864	0.00770713	0.0576966
GGCKCATGS_UNKNOWN	Control	35	0.275128	1.90775	0.00782779	0.0601972
V$EVI1_03	Control	35	0.270005	1.90696	0.00852879	0.0597482
V$HNF1_Q6	Control	128	0.14018	1.89226	0.0117647	0.0643814
V$NRF2_Q4	Control	137	0.138184	1.89127	0.0104603	0.0640323
GTGCCAT,MIR-183	Control	127	0.144203	1.88022	0.00829876	0.0677807
V$SRF_Q5_01	Control	120	0.147809	1.87554	0.00626305	0.0689593
TTTGCAG,MIR-518A-2	Control	139	0.137721	1.87146	0.00824742	0.0696097
V$ETS_Q4	Control	103	0.156844	1.86975	0.00589391	0.0697307
V$CEBPDELTA_Q6	Control	137	0.133977	1.86967	0.00982318	0.0690566
GCTTGAA,MIR-498	Control	83	0.176388	1.86552	0.00753296	0.0698486
V$POU6F1_01	Control	141	0.131248	1.86542	0.0144928	0.0692332
TGTYNNNNNRGCARM_UNKNOWN	Control	39	0.251935	1.86539	0.00787402	0.0685675
V$CEBPB_01	Control	145	0.13349	1.86313	0.0204918	0.0686099
GGGCATT,MIR-365	Control	81	0.177516	1.86194	0.0040568	0.0684827
V$SOX9_B1	Control	150	0.131023	1.86096	0.00389864	0.068144
ACATATC,MIR-190	Control	47	0.224323	1.86094	0.00976562	0.0675447
V$PAX4_02	Control	148	0.133274	1.85852	0.0077821	0.0678776
V$IK2_01	Control	152	0.126334	1.85365	0.0102041	0.0692182
V$HNF1_C	Control	125	0.143295	1.85169	0.00769231	0.0692835
V$GATA6_01	Control	157	0.124032	1.85005	0.004	0.0693498
TTTGTAG,MIR-520D	Control	228	0.105738	1.84503	0.0118343	0.0707369
V$GR_Q6_01	Control	154	0.129931	1.84406	0.0122699	0.0704175
V$MMEF2_Q6	Control	161	0.126936	1.84089	0.0217822	0.0710267
V$AR_02	Control	20	0.344221	1.83754	0.00956023	0.0714614
V$LBP1_Q6	Control	116	0.145721	1.83665	0.0158103	0.0713374
V$MYOD_Q6_01	Control	120	0.142438	1.82974	0.00961539	0.0733021
V$RP58_01	Control	130	0.135621	1.82969	0.0078125	0.0726861
V$CREBP1_01	Control	103	0.157247	1.82675	0.0164271	0.0731377
TGGNNNNNNKCCAR_UNKNOWN	Control	202	0.114831	1.82423	0.014433	0.0736704
RACCACAR_V$AML_Q6	Control	133	0.13775	1.82031	0.0116959	0.0749671
V$RSRFC4_01	Control	139	0.131544	1.8191	0.025	0.0747921
ATGTACA,MIR-493	Control	223	0.103207	1.81872	0.0178926	0.0743476
V$HMEF2_Q6	Control	88	0.164069	1.81715	0.0177515	0.0744733
V$CART1_01	Control	128	0.140346	1.81681	0.0247423	0.0740249
V$GATA1_04	Control	133	0.133709	1.80666	0.0115607	0.0775263
V$COREBINDINGFACTOR_Q6	Control	135	0.131239	1.80176	0.0165975	0.0788898
V$TAXCREB_01	Control	77	0.179087	1.80001	0.011976	0.0789818
V$ZIC3_01	Control	143	0.129065	1.79699	0.0152964	0.0797189
V$GATA_C	Control	146	0.130374	1.78998	0.0197239	0.0818431
GTGCAAA,MIR-507	Control	92	0.160909	1.78893	0.0135397	0.0816177
V$SOX5_01	Control	167	0.119617	1.78662	0.0197239	0.0819722
V$AP1_Q6	Control	129	0.136029	1.78009	0.0229645	0.0843053
TTGCCAA,MIR-182	Control	208	0.107602	1.77912	0.0140562	0.0840868
RGTTAMWNATT_V$HNF1_01	Control	38	0.23722	1.7694	0.0198807	0.0879939
V$GATA_Q6	Control	109	0.143393	1.76926	0.014	0.0873885
V$TATA_C	Control	169	0.118211	1.76646	0.0102669	0.0879924
V$SMAD3_Q6	Control	113	0.142942	1.76414	0.0203327	0.0883702
WGGAATGY_V$TEF1_Q6	Control	197	0.107545	1.76128	0.0215264	0.089093
CAGNWMCNNNGAC_UNKNOWN	Control	47	0.218808	1.75994	0.0184049	0.0890231
CTTGTAT,MIR-381	Control	139	0.128518	1.75388	0.0232068	0.091266
GCCNNNWTAAR_UNKNOWN	Control	83	0.167232	1.75322	0.0157791	0.0908975
CAGGTCC,MIR-492	Control	27	0.282422	1.75039	0.0348162	0.0917746
V$CREB_Q2_01	Control	123	0.135684	1.74327	0.0205761	0.0942015
ACTACCT,MIR-196A,MIR-196B	Control	84	0.161324	1.73703	0.0254403	0.096744
V$RSRFC4_Q2	Control	125	0.132063	1.73662	0.0288462	0.0962838
RGAANNTTC_V$HSF1_01	Control	245	0.0947738	1.73471	0.0164271	0.0967041
V$AP1_C	Control	154	0.1227	1.7287	0.02	0.0991555
V$TCF11_01	Control	134	0.128299	1.72663	0.025641	0.0996716
V$POU1F1_Q6	Control	135	0.129246	1.72434	0.0238569	0.100238
V$NKX62_Q2	Control	128	0.129031	1.72175	0.0288066	0.100746
V$FREAC2_01	Control	139	0.126771	1.72084	0.0296443	0.100661
V$EVI1_05	Control	112	0.139233	1.71852	0.0272374	0.10134
V$STAT5A_01	Control	134	0.126357	1.7176	0.0269231	0.101294
V$NFKB_C	Control	133	0.127532	1.71299	0.0255906	0.10306
V$STAT_01	Control	133	0.128744	1.70989	0.0245399	0.103928
V$AMEF2_Q6	Control	153	0.11612	1.7035	0.0175781	0.106694
TAATAAT,MIR-126	Control	144	0.122089	1.70332	0.0117188	0.106144
RAAGNYNNCTTY_UNKNOWN	Control	80	0.161536	1.70274	0.0245283	0.10582
V$STAT5A_02	Control	78	0.164051	1.68674	0.0261044	0.113715
GATAAGR_V$GATA_C	Control	162	0.117312	1.68577	0.0327198	0.113414
V$ATF4_Q2	Control	134	0.126539	1.68488	0.0243902	0.113237
WTTGKCTG_UNKNOWN	Control	278	0.0857873	1.68391	0.0120968	0.113088
GCANCTGNY_V$MYOD_Q6	Control	444	0.0693818	1.68102	0.0366795	0.113907
AAGCCAT,MIR-135A,MIR-135B	Control	216	0.0967637	1.67336	0.0293542	0.117627
V$GCM_Q2	Control	120	0.134029	1.67305	0.0311891	0.117117
V$AP4_Q6	Control	116	0.13307	1.66032	0.038835	0.124275
YGACNNYACAR_UNKNOWN	Control	43	0.213084	1.65758	0.0325671	0.12525
V$PAX2_02	Control	146	0.114306	1.65668	0.0336634	0.125098
V$NFAT_Q4_01	Control	155	0.112344	1.65266	0.0354331	0.126974
V$HNF3ALPHA_Q6	Control	123	0.129623	1.64993	0.0289017	0.128127
V$FOXO4_02	Control	148	0.118305	1.64906	0.0340681	0.127978
V$MTF1_Q4	Control	132	0.123448	1.64753	0.0376984	0.128318
V$PXR_Q2	Control	144	0.117383	1.6473	0.0322581	0.127715
TNCATNTCCYR_UNKNOWN	Control	62	0.184338	1.64697	0.0447154	0.127202
V$AREB6_02	Control	129	0.121928	1.64489	0.0295276	0.127831
V$NKX25_02	Control	156	0.112102	1.64453	0.0243408	0.12732
ACTGCCT,MIR-34B	Control	138	0.117079	1.64347	0.0310559	0.127426
V$CEBP_01	Control	158	0.113826	1.64271	0.0361446	0.127088
V$HEN1_01	Control	96	0.143665	1.63846	0.0472441	0.129094
V$CREBP1_Q2	Control	128	0.124225	1.63824	0.042	0.128501
V$OCT1_06	Control	162	0.110664	1.63755	0.0299401	0.128234
CTACCTC,LET-7A,LET-7B,LET-7C,LET-7D,LET-7E,LET-7F,MIR-98,LET-7G,LET-7I	Control	229	0.0932187	1.63533	0.0431373	0.128738
TGACGTCA_V$ATF3_Q6	Control	125	0.12234	1.63505	0.0351562	0.128234
V$LFA1_Q6	Control	116	0.130911	1.63351	0.0283401	0.1284
V$NFMUE1_Q6	Control	132	0.12001	1.63276	0.0469388	0.128167
ACTGTAG,MIR-139	Control	87	0.148774	1.63197	0.0413386	0.127917
V$E4BP4_01	Control	131	0.1227	1.62517	0.0240481	0.131418
V$HOXA4_Q2	Control	145	0.11359	1.62073	0.044898	0.13343
V$HMGIY_Q6	Control	116	0.131243	1.62023	0.032381	0.133096
V$CDP_02	Control	64	0.171512	1.61979	0.0566802	0.132665
V$TATA_01	Control	137	0.114337	1.61783	0.03125	0.133314
GTGGTGA,MIR-197	Control	44	0.208191	1.61709	0.0302376	0.133087
TTTGCAC,MIR-19A,MIR-19B	Control	339	0.0766717	1.61523	0.036	0.133624
V$HFH4_01	Control	128	0.119182	1.61119	0.0456349	0.135341
SMTTTTGT_UNKNOWN	Control	245	0.0878119	1.61065	0.034	0.13509
GCAAAAA,MIR-129	Control	118	0.127737	1.60815	0.0442308	0.135971
AAAGGGA,MIR-204,MIR-211	Control	150	0.11072	1.60562	0.0389864	0.137042
CCAGGGG,MIR-331	Control	50	0.193329	1.60422	0.0492813	0.137239
CATTGTYY_V$SOX9_B1	Control	207	0.0980136	1.60281	0.0455446	0.137351
TGATTTRY_V$GFI1_01	Control	185	0.101046	1.60202	0.0528455	0.137177
AAAGACA,MIR-511	Control	130	0.119574	1.60032	0.0516899	0.137564
GGCAGAC,MIR-346	Control	23	0.278231	1.5925	0.054878	0.142165
TGCTTTG,MIR-330	Control	219	0.0930792	1.59054	0.0476191	0.142903
V$PBX1_01	Control	139	0.116202	1.58887	0.0345528	0.143499
TTAYRTAA_V$E4BP4_01	Control	149	0.111219	1.5881	0.0383838	0.143205
V$NFAT_Q6	Control	144	0.110864	1.5828	0.0448065	0.146145
MYAATNNNNNNNGGC_UNKNOWN	Control	76	0.155532	1.57739	0.0583333	0.1491
TGTGTGA,MIR-377	Control	126	0.118861	1.57647	0.0433925	0.148947
AAGWWRNYGGC_UNKNOWN	Control	57	0.177777	1.5738	0.0434783	0.150158
V$CREB_Q4_01	Control	113	0.128158	1.57376	0.0483193	0.149488
AATGGAG,MIR-136	Control	49	0.190388	1.56728	0.0628684	0.153551
V$ISRE_01	Control	116	0.123803	1.56625	0.0534653	0.153585
V$PBX1_02	Control	86	0.147271	1.56552	0.0612245	0.153431
GATGKMRGCG_UNKNOWN	Control	35	0.221203	1.56373	0.0446247	0.153897
V$FOX_Q2	Control	131	0.116107	1.5631	0.0515873	0.153667
V$IK3_01	Control	124	0.121057	1.56296	0.0513347	0.153067
GCTGAGT,MIR-512-5P	Control	27	0.250492	1.56236	0.0605469	0.152797
V$NKX25_01	Control	69	0.156733	1.5623	0.0492813	0.152162
V$OCT1_05	Control	149	0.107539	1.56086	0.0661479	0.15266
V$NRSF_01	Control	55	0.180535	1.55811	0.0615079	0.153821
V$HFH1_01	Control	145	0.110617	1.55475	0.0513834	0.1552
RNGTGGGC_UNKNOWN	Control	387	0.0691186	1.55314	0.0668016	0.155537
RYAAAKNNNNNNTTGW_UNKNOWN	Control	49	0.185914	1.54478	0.0607843	0.161171
V$AML1_01	Control	122	0.11773	1.54449	0.0532544	0.160716
V$SMAD4_Q6	Control	113	0.125949	1.54325	0.057732	0.160941
CACCAGC,MIR-138	Control	125	0.120377	1.54197	0.0533597	0.161165
V$CP2_02	Control	111	0.125236	1.5389	0.0712871	0.162672
V$ZIC2_01	Control	131	0.115122	1.53526	0.0726915	0.164699
TATTATA,MIR-374	Control	203	0.0950259	1.53517	0.0555556	0.164042
V$TEF1_Q6	Control	120	0.12043	1.53255	0.0573123	0.1652
GAGCTGG,MIR-337	Control	84	0.142381	1.53176	0.0511811	0.165102
V$HIF1_Q5	Control	135	0.110333	1.52905	0.0626305	0.166382
V$HFH3_01	Control	113	0.122259	1.52904	0.072549	0.165681
TGTTTGY_V$HNF3_Q6	Control	407	0.066637	1.52255	0.0666667	0.170107
V$OCT1_03	Control	134	0.111003	1.52237	0.0507099	0.169532
AGGTGCA,MIR-500	Control	64	0.164419	1.52196	0.0747126	0.169124
V$PEA3_Q6	Control	120	0.120106	1.52181	0.0717213	0.168518
V$XBP1_01	Control	68	0.153931	1.5205	0.0491803	0.168839
ACTGCAG,MIR-17-3P	Control	71	0.150823	1.52007	0.066	0.168476
GTGCCAA,MIR-96	Control	192	0.0938525	1.51883	0.0690335	0.16867
V$AML1_Q6	Control	122	0.11773	1.5176	0.0610998	0.168932
GTGACTT,MIR-224	Control	108	0.126388	1.51725	0.0603113	0.168448
V$STAT6_02	Control	134	0.111474	1.51629	0.0709939	0.168421
V$FAC1_01	Control	113	0.121205	1.51398	0.0526316	0.169517
V$IK1_01	Control	159	0.104293	1.51147	0.054902	0.170712
V$AP1_Q4	Control	144	0.110583	1.51116	0.0733753	0.170195
GTTATAT,MIR-410	Control	76	0.146567	1.51024	0.061753	0.170368
TTCCGTT,MIR-191	Control	21	0.275423	1.50857	0.054	0.170959
YATGNWAAT_V$OCT_C	Control	202	0.0901547	1.50825	0.0615079	0.170424
V$OSF2_Q6	Control	137	0.113278	1.5039	0.0719844	0.173128
V$ETS2_B	Control	137	0.111748	1.49876	0.0843621	0.176706
V$TAL1BETAITF2_01	Control	134	0.112082	1.49434	0.0769231	0.179541
V$STAT5A_04	Control	111	0.122626	1.4898	0.0759754	0.182168
V$TEF_Q6	Control	143	0.110035	1.48893	0.0791506	0.182128
V$VDR_Q6	Control	130	0.113064	1.48783	0.0728347	0.182309
V$FREAC7_01	Control	105	0.125575	1.48776	0.0759013	0.181672
TTTTGAG,MIR-373	Control	153	0.104185	1.48652	0.0755065	0.181979
RRCCGTTA_UNKNOWN	Control	36	0.209429	1.48507	0.0857143	0.182425
AATGTGA,MIR-23A,MIR-23B	Control	282	0.0756844	1.4824	0.0907298	0.183879
YGTCCTTGR_UNKNOWN	Control	55	0.170307	1.48198	0.0758755	0.183579
V$NFKB_Q6	Control	128	0.110138	1.4761	0.0718447	0.187777
V$GATA1_05	Control	155	0.0995618	1.47211	0.0632911	0.19028
GTGCCTT,MIR-506	Control	450	0.060267	1.46922	0.0662768	0.19196
V$OLF1_01	Control	126	0.110171	1.46599	0.0892116	0.193925
TGCTGAY_UNKNOWN	Control	285	0.0746061	1.46201	0.0643863	0.196686
V$PR_01	Control	81	0.138111	1.46137	0.0756972	0.196455
V$OCT_Q6	Control	145	0.103616	1.46128	0.0888889	0.195804
V$SRF_01	Control	26	0.235738	1.45924	0.0851927	0.196671
V$TAL1BETAE47_01	Control	132	0.110103	1.45919	0.0796813	0.195982
ATAGGAA,MIR-202	Control	74	0.14504	1.45674	0.0897436	0.197199
V$ATF_01	Control	136	0.107226	1.45439	0.0748031	0.198482
V$OCT1_Q6	Control	144	0.103819	1.45339	0.0695067	0.198584
V$ATF_B	Control	102	0.12359	1.45165	0.0961924	0.199347
ATGTAGC,MIR-221,MIR-222	Control	80	0.138371	1.44782	0.10338	0.201951
TATCTGG,MIR-488	Control	38	0.196699	1.44412	0.0969072	0.204492
V$AML_Q6	Control	128	0.110205	1.44235	0.0932039	0.205372
RGAGGAARY_V$PU1_Q6	Control	248	0.0806269	1.4407	0.101871	0.206093
V$CEBPA_01	Control	142	0.105241	1.44055	0.088	0.205531
V$NKX3A_01	Control	118	0.112466	1.43837	0.0918164	0.206712
V$FXR_Q3	Control	60	0.157924	1.43816	0.0942308	0.206168
V$FOXM1_01	Control	127	0.108429	1.43801	0.0961145	0.205526
V$SP1_Q6	Control	120	0.112643	1.4375	0.0899358	0.205207
V$CEBP_C	Control	117	0.116227	1.43716	0.0985916	0.204788
V$CREB_01	Control	141	0.104197	1.43652	0.102249	0.204628
V$AP3_Q6	Control	144	0.105698	1.43647	0.0918164	0.203966
CCCNNGGGAR_V$OLF1_01	Control	164	0.0966699	1.42843	0.0917969	0.210216
V$LYF1_01	Control	142	0.102456	1.42599	0.0873984	0.21177
V$HSF2_01	Control	129	0.109636	1.42503	0.0882957	0.211966
GTAGGCA,MIR-189	Control	18	0.288089	1.41832	0.0875274	0.217174
V$MEF2_01	Control	98	0.123893	1.41815	0.102823	0.216579
CGTSACG_V$PAX3_B	Control	81	0.13158	1.41577	0.0865979	0.218106
V$POU3F2_02	Control	147	0.102515	1.41324	0.0950495	0.219595
ACCAATC,MIR-509	Control	23	0.243751	1.41269	0.106029	0.219362
V$CREBP1CJUN_01	Control	147	0.099269	1.41128	0.0948454	0.219737
ACTGAAA,MIR-30A-3P,MIR-30E-3P	Control	131	0.106607	1.4097	0.105973	0.220418
V$E2F_Q2	Control	94	0.122088	1.40543	0.100386	0.223607
V$HNF6_Q6	Control	145	0.102272	1.40011	0.0861723	0.22796
ACCTGTTG_UNKNOWN	Control	76	0.136497	1.39891	0.0964083	0.228246
V$S8_01	Control	144	0.100498	1.39617	0.111765	0.229915
V$GATA1_02	Control	145	0.10024	1.3961	0.107843	0.229201
V$RORA2_01	Control	82	0.135745	1.39499	0.125234	0.229583
AAAYWAACM_V$HFH4_01	Control	147	0.097079	1.39421	0.117063	0.229581
V$AP2GAMMA_01	Control	113	0.114257	1.39017	0.106212	0.232475
YTAAYNGCT_UNKNOWN	Control	83	0.127167	1.3894	0.0985626	0.232506
V$GNCF_01	Control	43	0.177153	1.38757	0.106464	0.233329
GGATTA_V$PITX2_Q2	Control	322	0.0679996	1.38733	0.118952	0.232778
V$PAX_Q6	Control	134	0.101667	1.38614	0.123016	0.233193
V$DR4_Q2	Control	121	0.106719	1.3857	0.109756	0.23294
GACAATC,MIR-219	Control	97	0.121732	1.38514	0.10998	0.23277
V$CREB_Q2	Control	140	0.100029	1.38437	0.123711	0.232761
ATAAGCT,MIR-21	Control	86	0.128525	1.38428	0.103093	0.232099
V$OCT1_02	Control	130	0.103367	1.38374	0.126761	0.231768
V$TCF11MAFG_01	Control	119	0.1089	1.38371	0.107422	0.231058
V$TFIIA_Q6	Control	135	0.102046	1.38174	0.119919	0.232018
V$AP1_Q2	Control	149	0.0959919	1.37999	0.130526	0.232859
V$AREB6_04	Control	137	0.100935	1.37815	0.115538	0.233907
V$FOXO4_01	Control	138	0.101576	1.37626	0.114	0.235026
V$RFX1_02	Control	127	0.104117	1.37582	0.10241	0.234724
AGGGCAG,MIR-18A	Control	78	0.132506	1.37442	0.121901	0.235405
V$IRF7_01	Control	144	0.0989771	1.37041	0.119048	0.23818
V$BRN2_01	Control	148	0.0974784	1.37003	0.116279	0.237796
RYTGCNWTGGNR_UNKNOWN	Control	50	0.162186	1.36692	0.144928	0.240086
V$HEB_Q6	Control	121	0.101698	1.36489	0.122622	0.241317
AAANWWTGC_UNKNOWN	Control	120	0.107163	1.3639	0.128049	0.241605
TCCAGAT,MIR-516-5P	Control	67	0.139782	1.36273	0.122568	0.241986
V$LMO2COM_02	Control	135	0.0987003	1.36048	0.11332	0.243555
V$AFP1_Q6	Control	147	0.0963623	1.35949	0.133333	0.243772
V$CP2_01	Control	118	0.107007	1.35895	0.127413	0.243589
V$OCT1_04	Control	133	0.102487	1.35617	0.136179	0.245548
CTATGCA,MIR-153	Control	145	0.0971395	1.34995	0.125	0.251019
V$CREL_01	Control	118	0.105303	1.34888	0.145349	0.251271
SYATTGTG_UNKNOWN	Control	113	0.108987	1.34759	0.130435	0.25177
TGTATGA,MIR-485-3P	Control	95	0.11662	1.34682	0.118	0.251746
GTTNYYNNGGTNA_UNKNOWN	Control	36	0.192275	1.34586	0.127376	0.252068
AAGGGAT,MIR-188	Control	52	0.155668	1.34548	0.160338	0.25171
V$ALPHACP1_01	Control	133	0.0995281	1.34155	0.140417	0.255098
AGTCTTA,MIR-499	Control	49	0.163827	1.34075	0.128898	0.255145
ATGCTGC,MIR-103,MIR-107	Control	135	0.100817	1.33749	0.132692	0.257545
V$FOXD3_01	Control	122	0.101823	1.33709	0.145455	0.257211
RYTAAWNNNTGAY_UNKNOWN	Control	41	0.17725	1.33673	0.12326	0.256749
TGACAGNY_V$MEIS1_01	Control	462	0.0544487	1.33616	0.13834	0.256555
V$ER_Q6	Control	150	0.0933951	1.33382	0.151822	0.258196
CCAWWNAAGG_V$SRF_Q4	Control	44	0.172259	1.33322	0.145194	0.258061
V$PR_Q2	Control	144	0.0969911	1.33229	0.148776	0.258245
V$ZF5_B	Control	131	0.100366	1.33199	0.116732	0.257768
GGARNTKYCCA_UNKNOWN	Control	45	0.165553	1.32926	0.137795	0.259986
V$CDPCR3HD_01	Control	131	0.100695	1.32859	0.141434	0.259879
V$NF1_Q6	Control	142	0.0935975	1.32839	0.112871	0.259356
GCTCTTG,MIR-335	Control	55	0.152772	1.32452	0.154786	0.262725
V$E2F1_Q4	Control	131	0.0976521	1.32168	0.155319	0.26497
V$POU3F2_01	Control	60	0.141893	1.32143	0.174853	0.264491
GGCAGCT,MIR-22	Control	152	0.0941373	1.32081	0.165703	0.264389
V$TST1_01	Control	146	0.0943383	1.31987	0.139806	0.264626
V$PR_02	Control	84	0.123161	1.31775	0.150763	0.26609
YTCCCRNNAGGY_UNKNOWN	Control	36	0.18321	1.31759	0.15415	0.265529
TCTGGAC,MIR-198	Control	49	0.156173	1.31355	0.153846	0.269275
V$GATA3_01	Control	125	0.102044	1.31237	0.159184	0.269665
YKACATTT_UNKNOWN	Control	148	0.0928315	1.31062	0.146881	0.270723
V$STAT4_01	Control	141	0.0934604	1.30829	0.133745	0.272482
V$TITF1_Q3	Control	138	0.0966511	1.30692	0.162551	0.273113
V$HNF4_Q6	Control	125	0.0999752	1.30506	0.163347	0.274274
V$NCX_01	Control	99	0.110648	1.30499	0.158954	0.273591
V$ER_Q6_02	Control	134	0.0957871	1.30371	0.166667	0.274078
V$TBP_01	Control	113	0.105744	1.29567	0.178197	0.281604
V$AP4_01	Control	126	0.0980513	1.29396	0.161616	0.282716
V$AHRARNT_01	Control	75	0.127299	1.29103	0.165975	0.285063
GTGTTGA,MIR-505	Control	62	0.141351	1.28791	0.158004	0.287716
CYTAGCAAY_UNKNOWN	Control	71	0.12987	1.28694	0.168067	0.287985
V$FOXJ2_01	Control	113	0.10264	1.28459	0.173996	0.289921
TTGCWCAAY_V$CEBPB_02	Control	38	0.17723	1.28441	0.166667	0.28936
V$PU1_Q6	Control	114	0.103267	1.28242	0.14313	0.290739
V$MYCMAX_02	Control	148	0.0911725	1.28079	0.191571	0.291714
V$HMX1_01	Control	20	0.233416	1.28046	0.193416	0.291232
V$AP1FJ_Q2	Control	143	0.0908539	1.27922	0.157996	0.291832
V$MAF_Q6	Control	143	0.0939159	1.27777	0.193613	0.292618
CTGYNNCTYTAA_UNKNOWN	Control	47	0.155793	1.27204	0.176938	0.298219
ACAGGGT,MIR-10A,MIR-10B	Control	93	0.11418	1.26955	0.173489	0.300269
V$AR_Q6	Control	126	0.0985817	1.26735	0.167006	0.301983
V$USF_02	Control	142	0.092757	1.26658	0.185958	0.302067
YCATTAA_UNKNOWN	Control	317	0.0611652	1.26394	0.189824	0.304348
V$EGR2_01	Control	102	0.106822	1.25887	0.170082	0.309236
V$ATF1_Q6	Control	134	0.0921067	1.25722	0.175758	0.310338
V$HSF1_01	Control	146	0.0909307	1.25503	0.204887	0.312097
V$STAT3_02	Control	70	0.12984	1.2542	0.206628	0.312262
CAGNYGKNAAA_UNKNOWN	Control	38	0.171524	1.25394	0.194	0.311727
WYAAANNRNNNGCG_UNKNOWN	Control	32	0.187722	1.25366	0.209256	0.3113
V$GR_Q6	Control	143	0.0906071	1.25156	0.187251	0.312811
V$AR_Q2	Control	73	0.123139	1.25042	0.186047	0.313181
CTGRYYYNATT_UNKNOWN	Control	37	0.174287	1.24503	0.21165	0.318711
ACTWSNACTNY_UNKNOWN	Control	41	0.161989	1.24405	0.185629	0.318961
V$AR_01	Control	71	0.125235	1.24274	0.2	0.319673
V$P300_01	Control	118	0.0989204	1.24228	0.194779	0.319387
V$RORA1_01	Control	147	0.0865284	1.2382	0.215842	0.323197
GGGNRMNNYCAT_UNKNOWN	Control	46	0.153923	1.23794	0.211538	0.322677
V$OCT_C	Control	143	0.088271	1.23715	0.23	0.322742
V$CEBP_Q2	Control	141	0.089902	1.23504	0.2	0.324306
TAAYNRNNTCC_UNKNOWN	Control	98	0.107401	1.23313	0.211881	0.325666
V$HAND1E47_01	Control	152	0.0859311	1.23252	0.1893	0.325545
V$SP1_Q6_01	Control	99	0.105991	1.23163	0.213415	0.325639
V$NFKAPPAB_01	Control	101	0.105599	1.23094	0.214429	0.325603
CTAWWWATA_V$RSRFC4_Q2	Control	200	0.0755611	1.23078	0.219124	0.324996
V$SPZ1_01	Control	125	0.0932502	1.22458	0.230108	0.331656
CAGCTTT,MIR-320	Control	163	0.0840229	1.22375	0.242236	0.331843
TGCACTG,MIR-148A,MIR-152,MIR-148B	Control	192	0.0761513	1.22345	0.2	0.33141
GCAAGGA,MIR-502	Control	45	0.156087	1.2222	0.23092	0.331972
V$FREAC4_01	Control	84	0.111561	1.22054	0.20709	0.333062
GACTGTT,MIR-212,MIR-132	Control	106	0.0983791	1.21908	0.206316	0.334027
CTGTTAC,MIR-194	Control	71	0.126859	1.21609	0.222222	0.33669
V$PAX4_04	Control	122	0.0951879	1.21379	0.231225	0.338683
V$ARP1_01	Control	83	0.112336	1.20825	0.222904	0.344819
V$MSX1_01	Control	107	0.0996561	1.20818	0.20632	0.344063
V$T3R_Q6	Control	113	0.097715	1.20595	0.209073	0.345923
CTCCAAG,MIR-432	Control	45	0.153008	1.20517	0.218992	0.346003
V$NFY_01	Control	134	0.0885299	1.20135	0.217557	0.349964
V$IRF_Q6	Control	121	0.0927122	1.20045	0.217054	0.350264
AAAGGAT,MIR-501	Control	85	0.113154	1.19836	0.236538	0.352108
GCTNWTTGK_UNKNOWN	Control	168	0.0789438	1.19721	0.218367	0.352729
V$IPF1_Q4	Control	139	0.0877919	1.19582	0.243852	0.353549
V$HSF_Q6	Control	97	0.102422	1.18833	0.252066	0.362514
YTAATTAA_V$LHX3_01	Control	105	0.0971563	1.18813	0.242	0.362019
RACTNNRTTTNC_UNKNOWN	Control	52	0.141537	1.18811	0.239216	0.361201
ATGTTAA,MIR-302C	Control	170	0.0783623	1.18643	0.245353	0.36256
V$ATF6_01	Control	62	0.129747	1.18185	0.246	0.367604
RNTCANNRNNYNATTW_UNKNOWN	Control	45	0.148379	1.17562	0.25054	0.374933
V$SREBP1_02	Control	44	0.150248	1.17536	0.251418	0.374416
V$PAX6_01	Control	55	0.136251	1.17527	0.261209	0.373629
GGGNNTTTCC_V$NFKB_Q6_01	Control	68	0.121463	1.1734	0.255906	0.375358
V$CDPCR1_01	Control	74	0.116574	1.17213	0.258189	0.376197
V$SP1_01	Control	120	0.0918316	1.16955	0.273663	0.378762
V$EVI1_04	Control	138	0.0842061	1.16853	0.240166	0.37917
GTGTCAA,MIR-514	Control	42	0.154506	1.1681	0.245935	0.378905
YNGTTNNNATT_UNKNOWN	Control	200	0.0718323	1.16464	0.274662	0.382609
KCCGNSWTTT_UNKNOWN	Control	63	0.125666	1.15535	0.280808	0.393838
GTAAGAT,MIR-200A	Control	32	0.172618	1.15281	0.266541	0.396378
TGCCAAR_V$NF1_Q6	Control	383	0.0517423	1.15239	0.281376	0.395975
V$NFKB_Q6_01	Control	102	0.0979459	1.14899	0.277559	0.399715
V$FXR_IR1_Q6	Control	56	0.12639	1.13904	0.280876	0.412358
ATATGCA,MIR-448	Control	141	0.0826646	1.13752	0.286938	0.413511
V$TCF4_Q5	Control	134	0.0843349	1.13194	0.29783	0.420138
CACTGCC,MIR-34A,MIR-34C,MIR-449	Control	171	0.0758458	1.13094	0.3	0.420498
V$MEIS1AHOXA9_01	Control	64	0.118329	1.13019	0.293033	0.420571
AGCYRWTTC_UNKNOWN	Control	59	0.122786	1.12843	0.297189	0.422003
GGGGCCC,MIR-296	Control	25	0.19071	1.12726	0.314286	0.422576
V$TCF1P_Q6	Control	131	0.0826564	1.12588	0.298729	0.423524
GTTAAAG,MIR-302B	Control	49	0.133489	1.12573	0.285421	0.422795
AAGCACA,MIR-218	Control	256	0.0614624	1.12359	0.330677	0.425009
YNTTTNNNANGCARM_UNKNOWN	Control	43	0.148992	1.12266	0.295547	0.425245
V$LXR_Q3	Control	38	0.152197	1.11738	0.320312	0.431623
V$MAZR_01	Control	95	0.0983989	1.11555	0.314402	0.433355
V$ETF_Q6	Control	60	0.119626	1.11438	0.307851	0.433991
TTGGAGA,MIR-515-5P,MIR-519E	Control	92	0.101409	1.11368	0.290837	0.433976
V$ELF1_Q6	Control	116	0.088196	1.11237	0.306695	0.434922
AGGAAGC,MIR-516-3P	Control	66	0.117029	1.11143	0.310891	0.435269
V$HLF_01	Control	160	0.0749208	1.1066	0.316832	0.441223
CAGCACT,MIR-512-3P	Control	84	0.104485	1.09983	0.326693	0.449802
CCTNTMAGA_UNKNOWN	Control	62	0.11603	1.09759	0.331395	0.451811
GTACTGT,MIR-101	Control	184	0.0693171	1.09688	0.308468	0.451754
V$MYOGNF1_01	Control	25	0.187801	1.09651	0.328185	0.451275
ARGGGTTAA_UNKNOWN	Control	60	0.118809	1.09547	0.333333	0.451832
AAAYRNCTG_UNKNOWN	Control	217	0.0636913	1.09465	0.323293	0.451971
ATGAAGG,MIR-205	Control	102	0.0938292	1.09312	0.337945	0.453146
V$MYOD_01	Control	137	0.0795145	1.08886	0.3125	0.458137
GGTGAAG,MIR-412	Control	40	0.142033	1.08862	0.323711	0.457537
V$AHR_Q5	Control	101	0.0936438	1.08487	0.354639	0.462083
YRTCANNRCGC_UNKNOWN	Control	40	0.146286	1.08165	0.335922	0.465698
CCAWYNNGAAR_UNKNOWN	Control	80	0.102536	1.07973	0.338677	0.46748
ATTCTTT,MIR-186	Control	174	0.0690101	1.07883	0.350294	0.467728
GTATTAT,MIR-369-3P	Control	139	0.0782673	1.07864	0.325349	0.467011
ATCTTGC,MIR-31	Control	44	0.138117	1.07789	0.354839	0.467178
CATGTAA,MIR-496	Control	120	0.0834754	1.07594	0.342205	0.46906
V$CDX2_Q5	Control	150	0.0772932	1.07508	0.358	0.469386
V$GATA1_01	Control	130	0.0808596	1.07196	0.345756	0.472979
V$CRX_Q4	Control	135	0.0778806	1.07005	0.394309	0.474854
YAATNRNNNYNATT_UNKNOWN	Control	57	0.121812	1.06953	0.368421	0.47457
V$SREBP1_Q6	Control	127	0.0803844	1.06739	0.336576	0.476568
CCTGCTG,MIR-214	Control	129	0.079554	1.06447	0.369403	0.479902
V$TTF1_Q6	Control	139	0.0760338	1.06047	0.352342	0.484737
CCATCCA,MIR-432	Control	37	0.147636	1.05958	0.381356	0.485024
V$PAX8_B	Control	57	0.116864	1.05813	0.377649	0.486155
V$CACBINDINGPROTEIN_Q6	Control	113	0.0862912	1.05758	0.352577	0.485968
V$AP2ALPHA_01	Control	107	0.0882901	1.05705	0.391566	0.485793
V$OCT1_01	Control	139	0.0754954	1.0506	0.365269	0.494416
V$ERR1_Q2	Control	134	0.0769186	1.04931	0.378758	0.495275
AACATTC,MIR-409-3P	Control	104	0.0872002	1.04673	0.368421	0.498071
V$CMYB_01	Control	127	0.0803201	1.04066	0.395257	0.50638
V$SP1_Q4_01	Control	123	0.0800546	1.03768	0.396857	0.509805
TCTGATA,MIR-361	Control	61	0.111993	1.0365	0.390438	0.510486
V$FOXJ2_02	Control	138	0.0758976	1.03616	0.394628	0.510004
V$USF_Q6_01	Control	114	0.0820444	1.03482	0.393939	0.510932
V$OCT1_B	Control	143	0.0743801	1.03153	0.398453	0.515125
AGGCACT,MIR-515-3P	Control	56	0.117873	1.03124	0.403543	0.514544
RTTTNNNYTGGM_UNKNOWN	Control	95	0.090879	1.03088	0.410463	0.514094
TCCATTKW_UNKNOWN	Control	130	0.0774134	1.02465	0.394175	0.522422
RNCTGNYNRNCTGNY_UNKNOWN	Control	32	0.150787	1.02462	0.424362	0.521434
CCAWNWWNNNGGC_UNKNOWN	Control	41	0.135395	1.02355	0.408284	0.521993
V$OCT1_Q5_01	Control	146	0.0706692	1.02325	0.39839	0.521393
YWATTWNNRGCT_UNKNOWN	Control	36	0.145178	1.02301	0.374233	0.520662
V$NFKAPPAB65_01	Control	105	0.0835158	1.02293	0.404715	0.51975
V$EGR_Q6	Control	144	0.0720433	1.01956	0.409382	0.524091
V$MYB_Q5_01	Control	139	0.0747295	1.0183	0.413793	0.52498
V$SP1_Q2_01	Control	124	0.0782129	1.0181	0.418838	0.52422
CCANNAGRKGGC_UNKNOWN	Control	57	0.114794	1.01534	0.418738	0.527537
STTTCRNTTT_V$IRF_Q6	Control	98	0.0874407	1.01386	0.412351	0.528694
V$AP2REP_01	Control	80	0.0990666	1.01058	0.444015	0.532565
V$MEIS1_01	Control	131	0.0759376	1.00725	0.433071	0.536614
V$GATA2_01	Control	60	0.11221	1.00717	0.429175	0.535641
GTCAACC,MIR-380-5P	Control	15	0.214894	1.00485	0.447014	0.538398
V$P53_02	Control	130	0.0749568	1.0042	0.427711	0.538526
GTTRYCATRR_UNKNOWN	Control	86	0.0915925	1.00063	0.440385	0.543284
GTATGAT,MIR-154,MIR-487	Control	46	0.126328	0.999641	0.437037	0.543749
GGCACAT,MIR-455	Control	35	0.141957	0.999417	0.443548	0.542995
TCCAGAG,MIR-518C	Control	81	0.0953168	0.999398	0.422311	0.54197
V$HOX13_01	Control	25	0.168039	0.994478	0.444444	0.548755
V$FOXO1_02	Control	139	0.0734788	0.992828	0.456522	0.550234
V$PAX2_01	Control	22	0.179057	0.988453	0.451143	0.555586
V$PAX4_01	Control	139	0.0715923	0.9866	0.455253	0.55721
V$GATA4_Q3	Control	138	0.0730323	0.982706	0.469062	0.562034
V$CDC5_01	Control	160	0.0658371	0.980827	0.442913	0.564144
CTTTGCA,MIR-527	Control	159	0.0668781	0.979954	0.46771	0.564485
TTGCACT,MIR-130A,MIR-301,MIR-130B	Control	273	0.050895	0.978561	0.445585	0.565541
V$EGR1_01	Control	129	0.0725264	0.962287	0.489496	0.590583
RYCACNNRNNRNCAG_UNKNOWN	Control	30	0.150252	0.96054	0.496032	0.592339
GCAAGAC,MIR-431	Control	31	0.146895	0.959665	0.486542	0.592775
V$STAT_Q6	Control	131	0.0721114	0.958067	0.49359	0.594321
V$ICSBP_Q6	Control	137	0.0704355	0.957022	0.484252	0.594875
V$IRF1_Q6	Control	144	0.0692882	0.955395	0.489109	0.596363
V$GATA1_03	Control	139	0.0693833	0.954925	0.49711	0.595963
WGTTNNNNNAAA_UNKNOWN	Control	303	0.0475833	0.954747	0.472727	0.595075
V$RFX1_01	Control	123	0.0732835	0.951795	0.509165	0.598716
ACAACCT,MIR-453	Control	28	0.149644	0.950001	0.508841	0.600346
V$MEIS1BHOXA9_01	Control	79	0.0900377	0.947191	0.526839	0.603817
TAGCTTT,MIR-9	Control	162	0.0637504	0.943334	0.505639	0.608973
TGCAAAC,MIR-452	Control	66	0.0993105	0.939565	0.501027	0.61383
V$TGIF_01	Control	130	0.0709024	0.934387	0.523422	0.621171
GAGCCAG,MIR-149	Control	91	0.0848798	0.933956	0.545082	0.620817
CAGTCAC,MIR-134	Control	33	0.137764	0.931109	0.537698	0.624382
V$HNF4ALPHA_Q6	Control	139	0.0686174	0.930702	0.53125	0.623888
GAGACTG,MIR-452	Control	63	0.0989906	0.928662	0.516064	0.625926
V$NKX61_01	Control	129	0.0696706	0.92838	0.534836	0.625196
WCAANNNYCAG_UNKNOWN	Control	123	0.0731883	0.924868	0.545455	0.629664
YTTCCNNNGGAMR_UNKNOWN	Control	29	0.143344	0.919986	0.53373	0.636017
V$STAT6_01	Control	145	0.0654703	0.918364	0.546371	0.637595
V$MYOGENIN_Q6	Control	119	0.0694861	0.915274	0.542857	0.641586
CAGGGTC,MIR-504	Control	57	0.102232	0.914915	0.551257	0.640949
V$E4F1_Q6	Control	137	0.0669084	0.911732	0.54918	0.644993
V$HP1SITEFACTOR_Q6	Control	134	0.0681477	0.907539	0.545648	0.650524
GAGCCTG,MIR-484	Control	57	0.101097	0.907308	0.572614	0.649732
CTACTAG,MIR-325	Control	15	0.195838	0.907297	0.560484	0.648568
CAAGGAT,MIR-362	Control	41	0.120436	0.906673	0.542074	0.648375
V$VDR_Q3	Control	104	0.0757363	0.905694	0.570806	0.648787
CTCAAGA,MIR-526B	Control	43	0.113592	0.90491	0.585859	0.648834
V$LXR_DR4_Q3	Control	43	0.118724	0.904859	0.547009	0.647746
V$HIF1_Q3	Control	124	0.0686879	0.904158	0.587398	0.647602
V$MYB_Q3	Control	125	0.0701009	0.894867	0.577381	0.661945
V$HNF4_01	Control	142	0.0651529	0.893437	0.610778	0.663225
V$FOXO3_01	Control	131	0.0674863	0.893305	0.580321	0.662263
WWTAAGGC_UNKNOWN	Control	76	0.0876921	0.892917	0.586481	0.661711
V$SF1_Q6	Control	123	0.0676839	0.889041	0.594142	0.66696
V$HTF_01	Control	36	0.125015	0.888457	0.590822	0.666667
V$HFH8_01	Control	126	0.0673884	0.887603	0.607595	0.666887
GGGATGC,MIR-324-5P	Control	33	0.132401	0.88679	0.592308	0.666922
AAGCAAT,MIR-137	Control	141	0.0641734	0.885969	0.598377	0.667124
CTCTGGA,MIR-520A,MIR-525	Control	95	0.0793784	0.884618	0.592593	0.668073
V$PTF1BETA_Q6	Control	126	0.0676235	0.878758	0.636364	0.676382
TGACCTTG_V$SF1_Q6	Control	135	0.0636939	0.87716	0.593429	0.677798
V$CACCCBINDINGFACTOR_Q6	Control	134	0.0653159	0.875005	0.600414	0.680081
GGCAGTG,MIR-324-3P	Control	62	0.0951479	0.874234	0.592157	0.68021
CCCACAT,MIR-299-3P	Control	35	0.124535	0.869649	0.604938	0.68634
TGAGATT,MIR-216	Control	78	0.0828077	0.868062	0.594444	0.687628
ACACTCC,MIR-122A	Control	47	0.105894	0.866566	0.621302	0.688918
GGTGTGT,MIR-329	Control	62	0.0949183	0.866543	0.625468	0.68773
CAGCAGG,MIR-370	Control	89	0.0780194	0.862657	0.641176	0.692606
CCACACA,MIR-147	Control	44	0.110228	0.859835	0.607921	0.695722
V$MYC_Q2	Control	89	0.0751104	0.857211	0.624	0.698632
V$COMP1_01	Control	70	0.0861553	0.856072	0.659363	0.699283
YYCATTCAWW_UNKNOWN	Control	111	0.0694063	0.853241	0.651575	0.7023
TACGGGT,MIR-99A,MIR-100,MIR-99B	Control	16	0.173348	0.852751	0.635644	0.701884
V$AR_03	Control	37	0.118366	0.846217	0.666667	0.711081
V$HEN1_02	Control	91	0.0780025	0.846147	0.627016	0.709966
CTCTATG,MIR-368	Control	31	0.128727	0.845988	0.659274	0.708975
V$SREBP_Q3	Control	127	0.0626707	0.833376	0.672481	0.727377
V$P53_DECAMER_Q2	Control	141	0.0612434	0.830316	0.696078	0.730955
YRCCAKNNGNCGC_UNKNOWN	Control	35	0.117881	0.828811	0.664659	0.732078
AAGCACT,MIR-520F	Control	156	0.0568624	0.826701	0.669339	0.734262
AGGAGTG,MIR-483	Control	46	0.101061	0.82196	0.67234	0.740425
GGTAACC,MIR-409-5P	Control	24	0.142604	0.819197	0.669307	0.743424
AACWWCAANK_UNKNOWN	Control	69	0.0850472	0.816708	0.702811	0.746027
V$MZF1_01	Control	117	0.0637163	0.815739	0.679245	0.74627
V$SMAD_Q6	Control	137	0.0596281	0.815329	0.679612	0.745645
CCCNNNNNNAAGWT_UNKNOWN	Control	52	0.0966472	0.813323	0.711864	0.747526
V$SP3_Q3	Control	121	0.0622317	0.805481	0.711799	0.758229
V$PPARA_02	Control	45	0.0996712	0.801918	0.685658	0.762379
CRGAARNNNNCGA_UNKNOWN	Control	25	0.140043	0.80152	0.719231	0.761647
V$STAT5A_03	Control	145	0.0578842	0.79961	0.701323	0.763051
V$LMO2COM_01	Control	124	0.0624725	0.799457	0.701961	0.761964
V$E47_02	Control	129	0.060545	0.798386	0.716102	0.762226
V$ZID_01	Control	124	0.0619103	0.795856	0.740891	0.764606
CTAGGAA,MIR-384	Control	45	0.0996472	0.795593	0.679061	0.763701
V$IRF1_01	Control	137	0.0565057	0.788526	0.721212	0.772989
V$TFIII_Q6	Control	99	0.0673864	0.786511	0.746988	0.774735
CTGAGCC,MIR-24	Control	126	0.0615534	0.783958	0.724359	0.777206
GTCTTCC,MIR-7	Control	97	0.0673827	0.783671	0.748479	0.776276
AACYNNNNTTCCS_UNKNOWN	Control	44	0.10022	0.780391	0.746641	0.78001
V$NERF_Q2	Control	122	0.0610269	0.778296	0.75813	0.781753
V$MZF1_02	Control	122	0.0599565	0.773518	0.725379	0.787199
GTGTGAG,MIR-342	Control	41	0.101663	0.76731	0.736	0.795044
GGCCAGT,MIR-193A,MIR-193B	Control	59	0.0840938	0.765459	0.769384	0.796406
V$IRF2_01	Control	65	0.0792559	0.744997	0.783401	0.824322
V$EVI1_02	Control	72	0.0737226	0.733679	0.824762	0.838314
AGGGCCA,MIR-328	Control	45	0.091687	0.733234	0.815175	0.837544
V$CDPCR3_01	Control	27	0.116579	0.731753	0.802041	0.838147
YAATNANRNNNCAG_UNKNOWN	Control	38	0.10017	0.727714	0.811284	0.841997
V$GRE_C	Control	67	0.0761398	0.725833	0.813725	0.843118
V$TAL1ALPHAE47_01	Control	134	0.0539474	0.721975	0.829317	0.84684
V$ZF5_01	Control	124	0.0557851	0.719327	0.842	0.849051
V$NFY_Q6	Control	125	0.0558833	0.718291	0.797521	0.848976
V$CIZ_01	Control	127	0.0552279	0.716747	0.825188	0.849571
V$AP2_Q3	Control	132	0.0521531	0.706834	0.842975	0.860511
AGCTCCT,MIR-28	Control	44	0.0892098	0.703411	0.86	0.863408
MCAATNNNNNGCG_UNKNOWN	Control	47	0.0860082	0.698257	0.833333	0.868235
V$PAX5_01	Control	91	0.0631702	0.689078	0.850103	0.877632
V$EGR3_01	Control	38	0.0943469	0.680245	0.891089	0.886372
V$AREB6_03	Control	124	0.052768	0.673118	0.879592	0.893126
AAACCAC,MIR-140	Control	65	0.0699534	0.660622	0.892057	0.905368
V$AP2_Q6_01	Control	119	0.0526824	0.652852	0.870229	0.911843
AGCACTT,MIR-93,MIR-302A,MIR-302B,MIR-302C,MIR-302D,MIR-372,MIR-373,MIR-520E,MIR-520A,MIR-526B,MIR-520B,MIR-520C,MIR-520D	Control	207	0.038918	0.635616	0.929314	0.926696
CTCAGGG,MIR-125B,MIR-125A	Control	195	0.0392625	0.63287	0.903766	0.927726
V$NGFIC_01	Control	123	0.0488216	0.62708	0.935361	0.931397
ATTACAT,MIR-380-3P	Control	76	0.0581681	0.603248	0.927308	0.949048
CAGCCTC,MIR-485-5P	Control	74	0.0553779	0.571624	0.948875	0.96823
AAGTCCA,MIR-422B,MIR-422A	Control	43	0.0705691	0.551338	0.970297	0.977077
V$MYCMAX_B	Control	133	0.0422062	0.541075	0.966135	0.980002
V$COUP_01	Control	131	0.0386264	0.521388	0.98167	0.985435
TCCCCAC,MIR-491	Control	36	0.06991	0.503309	0.99802	0.988833
RCGCANGCGY_V$NRF1_Q6	Forskolin	419	-0.183212	-4.32425	0	0
V$GABP_B	Forskolin	102	-0.263028	-3.1728	0	0
WCTCNATGGY_UNKNOWN	Forskolin	36	-0.388729	-2.76565	0	0.00109953
ACTAYRNNNCCCR_UNKNOWN	Forskolin	199	-0.168746	-2.71827	0	0.0013084
GCCATNTTG_V$YY1_Q6	Forskolin	225	-0.143424	-2.49884	0	0.00588829
GCGNNANTTCC_UNKNOWN	Forskolin	63	-0.264905	-2.49177	0	0.0051022
V$ELK1_02	Forskolin	123	-0.175378	-2.23877	0.00207039	0.024744
GKCGCNNNNNNNTGAYG_UNKNOWN	Forskolin	34	-0.314581	-2.22051	0.0019802	0.0251909
V$E2F1_Q6	Forskolin	116	-0.173278	-2.157	0	0.0338344
MGGAAGTG_V$GABP_B	Forskolin	362	-0.0980842	-2.14298	0	0.0339947
V$E2F_Q6	Forskolin	118	-0.167563	-2.12466	0.0040568	0.0350156
V$E2F_Q4	Forskolin	121	-0.15679	-2.00563	0.00843882	0.0636905
GGCNRNWCTTYS_UNKNOWN	Forskolin	40	-0.264212	-1.96395	0.00392157	0.0754635
V$YY1_Q6	Forskolin	121	-0.149043	-1.93488	0.00595238	0.0820018
TMTCGCGANR_UNKNOWN	Forskolin	73	-0.189159	-1.8946	0.0104167	0.0958861
V$E2F_Q4_01	Forskolin	120	-0.143511	-1.83793	0.0192678	0.121047
V$E2F1_Q3	Forskolin	115	-0.143824	-1.82693	0.00628931	0.120878
GTGACGY_V$E4F1_Q6	Forskolin	329	-0.0874144	-1.80804	0.027451	0.126138
SGCGSSAAA_V$E2F1DP2_01	Forskolin	81	-0.168987	-1.80498	0.0137255	0.12138
V$CREB_Q3	Forskolin	144	-0.128741	-1.77471	0.0181818	0.135193
V$E2F1DP2_01	Forskolin	113	-0.138897	-1.7582	0.0306122	0.140029
V$E2F1_Q4_01	Forskolin	120	-0.137529	-1.74674	0.0163599	0.142091
V$E2F4DP1_01	Forskolin	112	-0.142631	-1.74537	0.0161616	0.136762
V$E2F_02	Forskolin	113	-0.138897	-1.7437	0.0155642	0.131987
V$E2F1DP1RB_01	Forskolin	108	-0.13959	-1.72351	0.0204082	0.140311
CTCTAGA,MIR-526C,MIR-518F,MIR-526A	Forskolin	32	-0.256461	-1.71606	0.0175781	0.14031
V$E2F4DP2_01	Forskolin	113	-0.138897	-1.71231	0.0254403	0.137973
TAANNYSGCG_UNKNOWN	Forskolin	40	-0.232905	-1.70006	0.0161616	0.141041
KTGGYRSGAA_UNKNOWN	Forskolin	41	-0.224959	-1.69832	0.0364372	0.137245
V$E2F1DP1_01	Forskolin	113	-0.138897	-1.68818	0.023622	0.139471
TCCCRNNRTGC_UNKNOWN	Forskolin	92	-0.151828	-1.67643	0.0142857	0.143055
ATCATGA,MIR-433	Forskolin	84	-0.156067	-1.6485	0.0362903	0.159411
V$E2F_Q3_01	Forskolin	121	-0.12559	-1.64748	0.0368098	0.155494
V$USF_01	Forskolin	137	-0.119861	-1.63209	0.0452756	0.162107
V$NRF2_01	Forskolin	111	-0.129714	-1.59304	0.03	0.190212
V$NRF1_Q6	Forskolin	103	-0.130574	-1.55389	0.0585859	0.222198
GGCNNMSMYNTTG_UNKNOWN	Forskolin	46	-0.193995	-1.55043	0.055666	0.219808
V$ARNT_02	Forskolin	122	-0.122242	-1.55038	0.0377359	0.214073
SNACANNNYSYAGA_UNKNOWN	Forskolin	35	-0.217272	-1.53257	0.0377359	0.226047
V$E2F1_Q6_01	Forskolin	118	-0.121876	-1.52842	0.0726141	0.224389
V$E2F_Q3	Forskolin	110	-0.123621	-1.52069	0.0677618	0.22687
V$STAT1_01	Forskolin	37	-0.20356	-1.46546	0.0654397	0.282967
V$STAT1_02	Forskolin	122	-0.11374	-1.46415	0.0748031	0.278093
ATGGYGGA_UNKNOWN	Forskolin	54	-0.171006	-1.45718	0.076	0.279787
TGCGCANK_UNKNOWN	Forskolin	253	-0.0793283	-1.4484	0.0981595	0.28384
GTAAACC,MIR-299-5P	Forskolin	26	-0.234179	-1.43773	0.0934959	0.290571
GGCNKCCATNK_UNKNOWN	Forskolin	67	-0.14724	-1.40315	0.0997963	0.329096
TAATGTG,MIR-323	Forskolin	116	-0.113469	-1.40172	0.105906	0.324061
V$AP2_Q6	Forskolin	133	-0.102198	-1.38652	0.0996094	0.33776
TCANNTGAY_V$SREBP1_01	Forskolin	246	-0.0740965	-1.36519	0.115226	0.361326
TCTAGAG,MIR-517	Forskolin	29	-0.204408	-1.33752	0.118367	0.395218
V$USF_C	Forskolin	156	-0.0877492	-1.31469	0.145749	0.424003
V$E2F_03	Forskolin	120	-0.103907	-1.31031	0.149701	0.423089
TTCYRGAA_UNKNOWN	Forskolin	172	-0.0851345	-1.30795	0.154334	0.419061
ATAACCT,MIR-154	Forskolin	39	-0.175478	-1.29264	0.186858	0.436798
GAANYNYGACNY_UNKNOWN	Forskolin	32	-0.191795	-1.28166	0.171154	0.447874
V$CETS1P54_01	Forskolin	107	-0.106939	-1.27548	0.185484	0.45012
ATACTGT,MIR-144	Forskolin	143	-0.0907836	-1.27286	0.169772	0.446923
CCGNMNNTNACG_UNKNOWN	Forskolin	41	-0.167015	-1.26868	0.179134	0.44617
V$MYCMAX_03	Forskolin	137	-0.0938049	-1.26445	0.167323	0.44596
GACAGGG,MIR-339	Forskolin	38	-0.173487	-1.25609	0.186992	0.452442
V$OCT1_07	Forskolin	89	-0.111564	-1.23802	0.184211	0.47618
V$NFY_Q6_01	Forskolin	124	-0.096388	-1.23613	0.198459	0.47162
CCTGAGT,MIR-510	Forskolin	26	-0.204999	-1.23596	0.197938	0.46451
V$E2F_Q6_01	Forskolin	117	-0.0937036	-1.22442	0.199187	0.476639
V$PPAR_DR1_Q2	Forskolin	130	-0.0925617	-1.22045	0.234127	0.476311
V$PPARA_01	Forskolin	21	-0.226575	-1.2148	0.231076	0.479015
V$RREB1_01	Forskolin	96	-0.104451	-1.20182	0.22103	0.494045
V$YY1_02	Forskolin	129	-0.0902211	-1.19792	0.226263	0.49367
V$USF_Q6	Forskolin	125	-0.0902875	-1.18738	0.237525	0.50543
GTCNYYATGR_UNKNOWN	Forskolin	53	-0.135622	-1.17989	0.243295	0.511585
CATTTCA,MIR-203	Forskolin	187	-0.0749447	-1.17729	0.255624	0.509032
V$EFC_Q6	Forskolin	158	-0.0810204	-1.17472	0.263158	0.506486
V$MAX_01	Forskolin	137	-0.0830032	-1.13678	0.277247	0.56686
V$STAT1_03	Forskolin	122	-0.0871553	-1.13454	0.2749	0.563732
TAGAACC,MIR-182	Forskolin	22	-0.196659	-1.12465	0.317907	0.575195
V$MEF2_03	Forskolin	142	-0.0828704	-1.1236	0.295775	0.569781
ACCATTT,MIR-522	Forskolin	116	-0.0892678	-1.11268	0.319588	0.583203
YGCGYRCGC_UNKNOWN	Forskolin	147	-0.0789421	-1.11227	0.299363	0.57655
V$NFY_C	Forskolin	124	-0.0850016	-1.11095	0.310547	0.571776
V$SREBP1_01	Forskolin	89	-0.1007	-1.10804	0.318637	0.570164
V$ELK1_01	Forskolin	114	-0.0861641	-1.105	0.310139	0.568614
V$MIF1_01	Forskolin	98	-0.0944707	-1.08818	0.326446	0.593106
GTTGNYNNRGNAAC_UNKNOWN	Forskolin	42	-0.14124	-1.08508	0.372709	0.592012
V$DR1_Q3	Forskolin	120	-0.0823867	-1.0598	0.377734	0.632726
ACATTCC,MIR-1,MIR-206	Forskolin	202	-0.0623568	-1.04605	0.383505	0.652598
ACACTGG,MIR-199A,MIR-199B	Forskolin	102	-0.0902257	-1.04547	0.37747	0.646284
GTACAGG,MIR-486	Forskolin	38	-0.142012	-1.04427	0.383064	0.641226
V$GR_01	Forskolin	118	-0.083626	-1.04009	0.384016	0.642538
V$WHN_B	Forskolin	140	-0.0762173	-1.03712	0.388998	0.640989
CTCNANGTGNY_UNKNOWN	Forskolin	44	-0.130306	-1.02408	0.407407	0.659226
TTANWNANTGGM_UNKNOWN	Forskolin	39	-0.136287	-1.02198	0.43215	0.656251
ATCMNTCCGY_UNKNOWN	Forskolin	29	-0.159217	-1.02077	0.413866	0.651681
V$CHOP_01	Forskolin	138	-0.0735924	-1.01895	0.420432	0.64827
V$PITX2_Q2	Forskolin	150	-0.0711288	-1.00933	0.415094	0.659397
GCGSCMNTTT_UNKNOWN	Forskolin	33	-0.147187	-0.995255	0.441478	0.679452
TTTNNANAGCYR_UNKNOWN	Forskolin	53	-0.117036	-0.988438	0.426471	0.685126
ACAWNRNSRCGG_UNKNOWN	Forskolin	40	-0.13318	-0.984886	0.45082	0.685035
V$TEL2_Q6	Forskolin	91	-0.0880768	-0.982017	0.455598	0.68373
TTCNRGNNNNTTC_V$HSF_Q6	Forskolin	84	-0.0906899	-0.970556	0.485149	0.698777
V$COUP_DR1_Q6	Forskolin	114	-0.0793324	-0.969712	0.481113	0.693476
V$ARNT_01	Forskolin	142	-0.0706829	-0.967657	0.479532	0.690722
YGCANTGCR_UNKNOWN	Forskolin	70	-0.0969212	-0.967551	0.440748	0.684208
V$MYCMAX_01	Forskolin	125	-0.074028	-0.964555	0.478095	0.683148
ATGTTTC,MIR-494	Forskolin	103	-0.0803435	-0.963486	0.48062	0.678495
GCATTTG,MIR-105	Forskolin	121	-0.0759011	-0.952225	0.532653	0.6929
KMCATNNWGGA_UNKNOWN	Forskolin	52	-0.114662	-0.942917	0.518304	0.703892
TAGGTCA,MIR-192,MIR-215	Forskolin	33	-0.139363	-0.942447	0.550813	0.6983
CACTTTG,MIR-520G,MIR-520H	Forskolin	146	-0.066602	-0.928876	0.541016	0.716848
V$PAX4_03	Forskolin	130	-0.0665473	-0.907076	0.580972	0.750964
GGAANCGGAANY_UNKNOWN	Forskolin	54	-0.105633	-0.900647	0.56639	0.755949
V$NKX22_01	Forskolin	113	-0.0727236	-0.897371	0.551724	0.755366
AGTCAGC,MIR-345	Forskolin	38	-0.122507	-0.893322	0.591919	0.756511
ATGCAGT,MIR-217	Forskolin	73	-0.0878698	-0.885294	0.598753	0.764167
TACAATC,MIR-508	Forskolin	47	-0.107418	-0.860912	0.617357	0.801739
TTGGGAG,MIR-150	Forskolin	51	-0.102758	-0.854402	0.644681	0.80688
V$USF2_Q6	Forskolin	124	-0.0657325	-0.853665	0.637931	0.801355
CGGAARNGGCNG_UNKNOWN	Forskolin	24	-0.146576	-0.851983	0.641975	0.797534
V$PPARG_01	Forskolin	25	-0.141773	-0.845718	0.637795	0.802053
GGAMTNNNNNTCCY_UNKNOWN	Forskolin	56	-0.0921303	-0.841481	0.677551	0.802544
ACAWYAAAG_UNKNOWN	Forskolin	62	-0.0901358	-0.837033	0.641618	0.803752
V$NMYC_01	Forskolin	138	-0.0612696	-0.830352	0.661448	0.808763
TCTATGA,MIR-376A,MIR-376B	Forskolin	60	-0.0902303	-0.825905	0.652525	0.809971
GGCACTT,MIR-519E	Forskolin	76	-0.0792884	-0.822098	0.67579	0.809782
V$MYB_Q6	Forskolin	134	-0.0608819	-0.8106	0.690432	0.822789
V$YY1_01	Forskolin	141	-0.0584073	-0.810467	0.674651	0.816483
V$LEF1_Q2	Forskolin	114	-0.0638838	-0.808038	0.706751	0.81397
V$HNF4_DR1_Q3	Forskolin	128	-0.0616041	-0.806493	0.701826	0.810076
TCTGATC,MIR-383	Forskolin	34	-0.110941	-0.772461	0.771372	0.858152
AGTTCTC,MIR-146A,MIR-146B	Forskolin	40	-0.102422	-0.769198	0.745935	0.856851
GTCAGGA,MIR-378	Forskolin	30	-0.117567	-0.766671	0.750495	0.85426
V$SRY_01	Forskolin	114	-0.0596172	-0.748028	0.802905	0.876143
CCAATNNSNNNGCG_UNKNOWN	Forskolin	35	-0.103979	-0.737735	0.812627	0.885062
V$HNF4_01_B	Forskolin	128	-0.0530916	-0.715889	0.829222	0.908507
TCATCTC,MIR-143	Forskolin	99	-0.0605136	-0.699637	0.832323	0.923373
V$CDP_01	Forskolin	49	-0.0841298	-0.696936	0.856263	0.920005
CATRRAGC_UNKNOWN	Forskolin	75	-0.0682398	-0.696385	0.848837	0.914023
V$E12_Q6	Forskolin	119	-0.0545617	-0.689979	0.840156	0.91528
V$EN1_01	Forskolin	61	-0.0722132	-0.660589	0.888224	0.94237
V$E2F_01	Forskolin	40	-0.0856429	-0.641536	0.912955	0.955159
CACTGTG,MIR-128A,MIR-128B	Forskolin	208	-0.0368633	-0.621698	0.944657	0.966478
TCTCTCC,MIR-185	Forskolin	58	-0.0692308	-0.618653	0.929006	0.962224
RYTGCNNRGNAAC_V$MIF1_01	Forskolin	37	-0.078617	-0.579782	0.940574	0.984181
V$E2F1_Q3_01	Forskolin	125	-0.04519	-0.578132	0.966135	0.978341
CCAGGTT,MIR-490	Forskolin	35	-0.080655	-0.563335	0.977912	0.979849
ATGTCAC,MIR-489	Forskolin	58	-0.0610037	-0.553002	0.968504	0.978287
V$MEF2_04	Forskolin	15	-0.113857	-0.522408	0.966797	0.983608
