# Supplementary material for: Gene Expression Analysis of Forskolin Treated Basilar Papillae Identifies MicroRNA181a as a Mediator of Proliferation
Source: PLoS One. 2010 Jul 9;5(7):e11502. doi: 10.1371/journal.pone.0011502 (PMC2901389; doi:10.1371/journal.pone.0011502)
Supplement: Table S10 — Gene set enrichment analysis statistics. Chicken/frog conservation gene sets enriched in the control and forskolin samples after 24 hours. (0.15 MB XLS) [file pone.0011502.s010.xls]

## Sheet: Sheet1
Gene Set Name	Enriched in Control/Forskolin?	Gene Set Size	Enrichment Score	Normalized Enrichment Score	P-Value	False Discovery Rate (Q-Value)
V$HSF_Q6	Control	123	0.142096	1.89925	0.00938086	0.329402
V$MEF2_02	Control	24	0.286628	1.65811	0.0377734	0.605587
V$OCT1_Q5_01	Control	69	0.156128	1.52475	0.0670732	0.746861
V$OCT1_04	Control	82	0.136325	1.45581	0.0705645	0.761966
V$GCM_Q2	Control	20	0.259353	1.4047	0.117296	0.759075
V$CIZ_01	Control	24	0.244746	1.40341	0.0965795	0.636221
V$DR4_Q2	Control	42	0.172237	1.29478	0.179283	0.83787
V$MAZR_01	Control	18	0.243064	1.25642	0.180085	0.845654
V$NFMUE1_Q6	Control	20	0.232677	1.24992	0.213552	0.769515
V$BARBIE_01	Control	24	0.209941	1.23125	0.198428	0.741821
V$SF1_Q6	Control	65	0.129483	1.19406	0.263757	0.76824
V$DMRT5_01	Control	20	0.212074	1.14404	0.283058	0.836353
V$DMRT7_01	Control	15	0.238948	1.1296	0.304854	0.809219
V$OCT_Q6	Control	147	0.0831955	1.12627	0.30137	0.759811
V$EVI1_01	Control	26	0.177702	1.10467	0.320683	0.759152
V$OSF2_Q6	Control	87	0.0993764	1.07143	0.355556	0.791388
V$E2F_01	Control	47	0.135421	1.0712	0.338912	0.745312
V$HES1_Q2	Control	63	0.111188	1.02901	0.390782	0.80115
V$DMRT1_01	Control	20	0.190378	1.02312	0.410359	0.773178
V$E2F_02	Control	16	0.213981	1.01603	0.428	0.749897
V$COMP1_01	Control	23	0.170957	0.998468	0.425887	0.751507
V$STAF_01	Control	19	0.189965	0.990752	0.445564	0.734123
V$HNF1_Q6	Control	24	0.168627	0.967832	0.510204	0.74906
V$OCT1_05	Control	70	0.0916436	0.903155	0.562	0.849365
V$HNF4_Q6_01	Control	23	0.154827	0.881806	0.601643	0.859913
V$RORA2_01	Control	37	0.119736	0.865711	0.639376	0.859644
V$COUPTF_Q6	Control	35	0.121712	0.865685	0.608268	0.827843
V$LEF1_Q2_01	Control	232	0.049695	0.85355	0.631687	0.820361
V$KAISO_01	Control	35	0.119199	0.83743	0.654618	0.821745
V$LRH1_Q5	Control	23	0.141663	0.804905	0.713701	0.850106
V$SOX9_B1	Control	95	0.0628263	0.715155	0.855691	0.963048
V$HNF1_01	Control	68	0.070642	0.689752	0.858896	0.967277
V$WHN_B	Control	15	0.146139	0.686149	0.858896	0.942391
V$GFI1_01	Control	73	0.0589749	0.607193	0.944112	0.994757
V$OCT1_07	Control	59	0.0662379	0.584153	0.950495	0.981974
V$PADS_C	Control	30	0.0874937	0.575418	0.963597	0.959903
V$E2F_Q2	Forskolin	265	-0.186107	-3.51151	0	0
V$PAX3_01	Forskolin	358	-0.159365	-3.45791	0	0
V$HMGIY_Q3	Forskolin	439	-0.139492	-3.38379	0	0
V$ATF4_Q2	Forskolin	421	-0.137665	-3.28169	0	0
V$TITF1_Q3	Forskolin	496	-0.127843	-3.24446	0	0
V$CDP_02	Forskolin	396	-0.132442	-3.07865	0	0
V$VMAF_01	Forskolin	457	-0.124554	-3.07212	0	0
V$AR_02	Forskolin	195	-0.190554	-3.04757	0	0
V$CART1_01	Forskolin	419	-0.129965	-2.97044	0	0
V$E2A_Q6	Forskolin	408	-0.126532	-2.9465	0	0.000185
V$IPF1_Q4_01	Forskolin	347	-0.136407	-2.9351	0	0.000168
V$PEA3_Q6	Forskolin	349	-0.137376	-2.90211	0	0.000154
V$GATA1_02	Forskolin	367	-0.131314	-2.89089	0	0.000142
V$FOXO3A_Q1	Forskolin	185	-0.178041	-2.87749	0	0.000263
V$HNF3_Q6_01	Forskolin	429	-0.120102	-2.87669	0	0.000245
V$AP2ALPHA_01	Forskolin	410	-0.121969	-2.86859	0	0.00023
V$STAT5A_02	Forskolin	375	-0.130485	-2.82821	0	0.000425
V$HNF3ALPHA_Q6	Forskolin	409	-0.120479	-2.80361	0	0.000402
V$NKX32_01	Forskolin	293	-0.140772	-2.79444	0	0.000381
V$AREB6_03	Forskolin	189	-0.174144	-2.75466	0	0.00045
V$MEIS1AHOXA9_01	Forskolin	191	-0.167061	-2.74713	0	0.000428
V$CEBPA_01	Forskolin	340	-0.125642	-2.73644	0	0.000409
V$MYOD_Q6_01	Forskolin	395	-0.121954	-2.72889	0	0.000391
V$TCF11MAFG_01	Forskolin	277	-0.139331	-2.72545	0	0.000375
V$CLOX_01	Forskolin	358	-0.122746	-2.70312	0	0.000427
V$E47_02	Forskolin	154	-0.183364	-2.66875	0	0.000556
V$CEBPB_02	Forskolin	271	-0.139049	-2.66361	0	0.000535
V$CETS1P54_02	Forskolin	410	-0.113467	-2.65498	0	0.000643
V$AR_03	Forskolin	165	-0.174999	-2.635	0	0.000621
V$ETF_Q6	Forskolin	252	-0.142141	-2.62315	0	0.0006
V$GATA_C	Forskolin	489	-0.104961	-2.62111	0	0.000637
V$LBP1_Q6	Forskolin	375	-0.113876	-2.6076	0	0.000617
V$NFAT_Q4_01	Forskolin	471	-0.102701	-2.58309	0	0.000771
V$HNF3_Q6	Forskolin	322	-0.125156	-2.57978	0	0.000748
V$ARNT_02	Forskolin	233	-0.144069	-2.57882	0	0.000727
V$CEBP_C	Forskolin	422	-0.107104	-2.56085	0	0.000805
V$CREB_01	Forskolin	339	-0.11794	-2.55126	0	0.000783
V$AP4_Q6	Forskolin	363	-0.116303	-2.54782	0.00207039	0.000763
V$OCT1_06	Forskolin	404	-0.111115	-2.54449	0	0.000789
V$DR1_Q3	Forskolin	270	-0.135413	-2.51271	0	0.00118305
V$CBF_01	Forskolin	192	-0.155653	-2.49792	0	0.00138062
V$NFAT_Q6	Forskolin	436	-0.10452	-2.49166	0	0.00143882
V$BCL6_02	Forskolin	234	-0.14142	-2.47163	0	0.00162363
V$CEBP_Q2	Forskolin	292	-0.124206	-2.46974	0	0.00162751
V$GATA4_Q3	Forskolin	464	-0.0999237	-2.46699	0	0.00159134
V$XPF1_Q6	Forskolin	178	-0.158081	-2.45747	0	0.00163806
V$ETS_Q6	Forskolin	396	-0.105753	-2.44261	0	0.00194702
V$FOXM1_01	Forskolin	363	-0.109944	-2.43588	0	0.00202016
V$HNF4ALPHA_Q6	Forskolin	294	-0.123405	-2.42527	0	0.00197894
V$GATA1_05	Forskolin	343	-0.113463	-2.4106	0	0.00219322
V$CREB_Q2_01	Forskolin	138	-0.177037	-2.4096	0	0.00215021
V$SPZ1_01	Forskolin	276	-0.123867	-2.40366	0	0.0022789
V$ETS_Q4	Forskolin	433	-0.0999527	-2.39507	0	0.00236584
V$AR_Q2	Forskolin	162	-0.163407	-2.37662	0	0.00254979
V$FAC1_01	Forskolin	457	-0.0973107	-2.37611	0	0.00250343
V$OG2_01	Forskolin	118	-0.188565	-2.37423	0	0.00245872
V$TEL2_Q6	Forskolin	422	-0.0975822	-2.35972	0	0.00264019
V$ELK1_01	Forskolin	327	-0.114735	-2.34905	0	0.00275368
V$NF1_Q6_01	Forskolin	491	-0.0924765	-2.32927	0	0.00323015
V$S8_01	Forskolin	107	-0.19318	-2.30533	0	0.00366053
V$SMAD_Q6_01	Forskolin	381	-0.100667	-2.30261	0.00210084	0.00371748
V$USF_Q6_01	Forskolin	132	-0.174332	-2.29444	0	0.00383832
V$GABP_B	Forskolin	266	-0.122107	-2.29098	0	0.00383422
V$FOXD3_01	Forskolin	182	-0.141684	-2.25408	0	0.00486699
V$MINI20_B	Forskolin	139	-0.164955	-2.25041	0	0.00492946
V$PU1_Q6	Forskolin	468	-0.0885818	-2.24419	0	0.00518504
V$MINI19_B	Forskolin	174	-0.142004	-2.23007	0.00199203	0.00558372
V$CREB_Q4_01	Forskolin	133	-0.163936	-2.22388	0	0.00581339
V$VDR_Q3	Forskolin	400	-0.0983235	-2.21225	0.0037594	0.00627927
V$DBP_Q6	Forskolin	460	-0.091822	-2.2116	0	0.00621438
V$BRN2_01	Forskolin	276	-0.111213	-2.17353	0	0.00807796
V$FOXO1_02	Forskolin	315	-0.108108	-2.16974	0.0020202	0.00816969
V$GATA6_01	Forskolin	296	-0.111718	-2.16082	0	0.00861148
V$SP1_Q2_01	Forskolin	122	-0.167226	-2.1564	0.00401606	0.00891558
V$LYF1_01	Forskolin	363	-0.095651	-2.15134	0	0.00908617
V$STAT_01	Forskolin	176	-0.138703	-2.14852	0	0.00915379
V$PAX3_B	Forskolin	495	-0.0845711	-2.12827	0.00628931	0.0102455
V$GATA3_01	Forskolin	142	-0.152604	-2.12736	0	0.0102099
V$HNF4_01	Forskolin	133	-0.161246	-2.12228	0	0.0104462
V$FOXO1_01	Forskolin	288	-0.10707	-2.12031	0.00590551	0.0105366
V$CKROX_Q2	Forskolin	50	-0.256848	-2.11918	0.0019802	0.0104734
V$AP1_C	Forskolin	260	-0.114405	-2.11674	0.00380952	0.0104095
V$POU3F2_02	Forskolin	470	-0.0856211	-2.1126	0.00203666	0.0104185
V$MYOGNF1_01	Forskolin	446	-0.0862826	-2.10422	0.00209644	0.0105596
V$ELK1_03	Forskolin	53	-0.24294	-2.10289	0	0.0104786
V$EGR2_01	Forskolin	55	-0.242619	-2.09189	0	0.011031
V$NKX62_Q2	Forskolin	166	-0.139208	-2.09075	0.00595238	0.0110545
V$AP4_Q6_01	Forskolin	222	-0.122678	-2.08701	0.00403226	0.0112529
V$AP3_Q6	Forskolin	175	-0.135793	-2.08344	0.00421053	0.0114081
V$TBP_Q6	Forskolin	433	-0.0861924	-2.08262	0	0.0112814
V$E2A_Q2	Forskolin	149	-0.149087	-2.06926	0.00191205	0.0121008
V$AP1_Q6_01	Forskolin	433	-0.0880547	-2.0665	0.00204918	0.0121626
V$MYOD_Q6	Forskolin	196	-0.127267	-2.05675	0.00199203	0.0127064
V$IPF1_Q4	Forskolin	325	-0.0969916	-2.05311	0.00210526	0.0128966
V$GATA1_04	Forskolin	290	-0.104661	-2.05194	0.00204499	0.0128521
V$FREAC4_01	Forskolin	253	-0.111958	-2.04465	0.00392157	0.0131508
V$AP1_Q4_01	Forskolin	378	-0.0921631	-2.03727	0.00382409	0.0137081
V$ICSBP_Q6	Forskolin	15	-0.436798	-2.02646	0.00208333	0.0145245
V$ER_Q6	Forskolin	168	-0.135457	-2.01977	0.00421053	0.0151642
V$MYOGENIN_Q6	Forskolin	225	-0.11715	-2.01562	0.00625	0.0153744
V$ATF_01	Forskolin	283	-0.104685	-2.00583	0.00756144	0.0161209
V$AML1_Q6	Forskolin	239	-0.110794	-2.00155	0.00198807	0.0162637
V$AP1_Q2	Forskolin	443	-0.0808698	-2.00091	0.00414938	0.0161741
V$CREB_02	Forskolin	92	-0.177963	-1.99974	0.004158	0.0162461
V$EBOX_Q6_01	Forskolin	248	-0.109115	-1.99388	0.00628931	0.0165221
V$FOXO4_02	Forskolin	167	-0.135791	-1.99332	0.00203666	0.0163662
V$NRF2_Q4	Forskolin	228	-0.115154	-1.99323	0.00590551	0.016229
V$SP1_Q6_01	Forskolin	137	-0.145556	-1.99089	0.00425532	0.0162496
V$AP1_01	Forskolin	249	-0.105931	-1.97244	0.00811359	0.0178805
V$MUSCLE_INI_B	Forskolin	261	-0.107181	-1.96909	0.00575816	0.0181439
V$STAT1_01	Forskolin	78	-0.191949	-1.96708	0.0102459	0.0180944
V$TATA_01	Forskolin	408	-0.0844009	-1.96219	0.00390625	0.0184782
V$CREBP1_Q2	Forskolin	183	-0.122596	-1.95551	0.00408998	0.0191887
V$SMAD3_Q6	Forskolin	344	-0.0897427	-1.95359	0.0106157	0.0192404
V$NKX25_01	Forskolin	454	-0.0798748	-1.94374	0.00205339	0.0202163
V$CREBATF_Q6	Forskolin	149	-0.136327	-1.93666	0.0152091	0.0208631
V$CMYB_01	Forskolin	354	-0.0902038	-1.93078	0.00954198	0.021559
V$USF_02	Forskolin	92	-0.174896	-1.91724	0.00407332	0.0230858
V$AREB6_02	Forskolin	160	-0.130282	-1.90344	0.0120968	0.0248377
V$FREAC7_01	Forskolin	370	-0.0844558	-1.882	0.0104384	0.0278234
V$CREB_Q4	Forskolin	176	-0.122356	-1.88143	0.010352	0.0276697
V$CREB_Q3	Forskolin	127	-0.141241	-1.87896	0.0137255	0.0277808
V$SREBP1_02	Forskolin	424	-0.0796229	-1.8649	0.0102669	0.0298551
V$CDPCR1_01	Forskolin	178	-0.121211	-1.85932	0.00610998	0.0307179
V$STAT3_01	Forskolin	111	-0.151077	-1.85247	0.00982318	0.0317077
V$CREB_Q2	Forskolin	193	-0.115524	-1.85164	0.00808081	0.0316318
V$SP1_Q4_01	Forskolin	102	-0.157393	-1.84784	0.0135659	0.0320721
V$AR_01	Forskolin	205	-0.112945	-1.84249	0.0126582	0.0329253
V$IRF7_01	Forskolin	63	-0.199104	-1.83693	0.0177165	0.0336659
V$COREBINDINGFACTOR_Q6	Forskolin	66	-0.191041	-1.82272	0.00795229	0.0359018
V$TAXCREB_01	Forskolin	161	-0.122363	-1.81422	0.0210325	0.0371658
V$HNF3B_01	Forskolin	116	-0.142641	-1.81148	0.0177866	0.0374355
V$E2F1_Q4	Forskolin	33	-0.264217	-1.80933	0.0172084	0.0376351
V$CREBP1CJUN_01	Forskolin	363	-0.081734	-1.80174	0.0147059	0.0388919
V$LEF1TCF1_Q4	Forskolin	396	-0.0779596	-1.79876	0.0110701	0.0391667
V$HFH1_01	Forskolin	135	-0.132065	-1.79134	0.0193966	0.0404561
V$MZF1_01	Forskolin	309	-0.0889941	-1.79008	0.00978474	0.0403868
V$GATA2_03	Forskolin	209	-0.107682	-1.78792	0.0211538	0.0405255
V$HNF4_DR1_Q3	Forskolin	110	-0.145199	-1.78202	0.0238569	0.0415877
V$GC_01	Forskolin	158	-0.123928	-1.7624	0.0251938	0.0457605
V$MAF_Q6_01	Forskolin	109	-0.143546	-1.75925	0.0233463	0.0461161
V$HNF1_C	Forskolin	48	-0.217266	-1.75213	0.0291829	0.0474029
V$MYCMAX_B	Forskolin	169	-0.115095	-1.74811	0.0230769	0.0479245
V$GATA3_02	Forskolin	216	-0.103333	-1.73618	0.0184049	0.0507845
V$STAT5B_01	Forskolin	174	-0.113623	-1.73289	0.0162272	0.0514049
V$GATA2_02	Forskolin	175	-0.111142	-1.73238	0.0227704	0.0511788
V$MEF2_01	Forskolin	151	-0.123538	-1.72798	0.0218818	0.0519831
V$NFE2_01	Forskolin	229	-0.0978629	-1.72232	0.0183299	0.0531494
V$MYOD_01	Forskolin	27	-0.276861	-1.71539	0.0201207	0.0546892
V$SP3_Q3	Forskolin	288	-0.0871891	-1.71457	0.0237624	0.0545789
V$GATA_Q6	Forskolin	212	-0.101646	-1.71142	0.0141129	0.0552653
V$RFX1_01	Forskolin	248	-0.0956421	-1.68921	0.0373281	0.0614361
V$HTF_01	Forskolin	88	-0.152289	-1.68752	0.0322581	0.0615525
V$SMAD_Q6	Forskolin	407	-0.0730429	-1.68437	0.0373444	0.0618781
V$E2F1_Q3_01	Forskolin	31	-0.252528	-1.67128	0.0379242	0.0655525
V$USF_01	Forskolin	83	-0.152536	-1.67104	0.0186335	0.0651795
V$TFIIA_Q6	Forskolin	55	-0.191368	-1.66705	0.033264	0.0661835
V$DELTAEF1_01	Forskolin	146	-0.116651	-1.66341	0.0294695	0.0670031
V$CEBPDELTA_Q6	Forskolin	26	-0.272726	-1.66104	0.046371	0.0674893
V$FREAC2_01	Forskolin	123	-0.126978	-1.64386	0.0473373	0.0723312
V$SP1_Q6	Forskolin	60	-0.177091	-1.62949	0.0351967	0.0772317
V$P53_02	Forskolin	64	-0.170672	-1.6255	0.0340909	0.0782676
V$LMO2COM_01	Forskolin	80	-0.15515	-1.62476	0.029106	0.0780212
V$TEF1_Q6	Forskolin	110	-0.133724	-1.62182	0.0352941	0.0786285
V$LFA1_Q6	Forskolin	52	-0.192117	-1.6192	0.0332031	0.0788831
V$XFD1_01	Forskolin	210	-0.0953537	-1.60671	0.0233918	0.0832655
V$HP1SITEFACTOR_Q6	Forskolin	21	-0.297542	-1.60652	0.0321285	0.0828092
V$MMEF2_Q6	Forskolin	118	-0.12613	-1.60565	0.0442656	0.0826452
V$ATF1_Q6	Forskolin	117	-0.128235	-1.60114	0.0484496	0.0840596
V$SOX_Q6	Forskolin	381	-0.0711708	-1.59594	0.0473373	0.0856517
V$STAT5A_01	Forskolin	27	-0.256294	-1.58884	0.0580913	0.0877774
V$EGR3_01	Forskolin	33	-0.233843	-1.57198	0.0428571	0.0947615
V$IRF1_01	Forskolin	23	-0.275057	-1.5691	0.0661323	0.0955166
V$HFH3_01	Forskolin	232	-0.0884742	-1.56632	0.0493097	0.096278
V$NFKAPPAB_01	Forskolin	71	-0.156962	-1.56005	0.0413223	0.0983624
V$HNF4_01_B	Forskolin	204	-0.0938079	-1.55633	0.042	0.0998825
V$CEBPB_01	Forskolin	261	-0.0845786	-1.55196	0.0305344	0.101209
V$AP2_Q3	Forskolin	131	-0.116829	-1.54307	0.0686275	0.105042
V$FOXO3_01	Forskolin	307	-0.0748998	-1.53471	0.0528455	0.108397
V$HSF1_01	Forskolin	160	-0.10676	-1.52325	0.063786	0.113618
V$SP1_01	Forskolin	118	-0.11837	-1.52264	0.0496183	0.113381
V$PITX2_Q2	Forskolin	33	-0.222142	-1.5225	0.0552147	0.112797
V$PIT1_Q6	Forskolin	111	-0.120295	-1.49119	0.0662651	0.128527
V$PPARA_02	Forskolin	191	-0.0937342	-1.48958	0.0693642	0.128747
V$CACBINDINGPROTEIN_Q6	Forskolin	61	-0.159162	-1.48042	0.0695825	0.133709
V$SF1_Q6_01	Forskolin	249	-0.0815193	-1.47499	0.0794979	0.136191
V$USF_C	Forskolin	250	-0.0790636	-1.47057	0.0717213	0.137947
V$PLZF_02	Forskolin	289	-0.074015	-1.46063	0.0929368	0.143574
V$E2F1DP1_01	Forskolin	97	-0.126077	-1.44687	0.0806794	0.151663
V$ARNT_01	Forskolin	193	-0.0885321	-1.43071	0.103448	0.161292
V$ETS1_B	Forskolin	172	-0.0953851	-1.42998	0.0905433	0.160914
V$GFI1_Q6	Forskolin	146	-0.1008	-1.42177	0.111554	0.165428
V$IRF_Q6_01	Forskolin	52	-0.166606	-1.42141	0.115914	0.164814
V$HSF2_01	Forskolin	102	-0.119068	-1.40926	0.08125	0.172593
V$E2F_03	Forskolin	27	-0.226402	-1.40216	0.0985325	0.176428
V$AP2_Q6_01	Forskolin	325	-0.0675858	-1.40077	0.110236	0.176496
V$OCT_C	Forskolin	17	-0.279233	-1.40014	0.110476	0.176038
V$IK_Q5	Forskolin	45	-0.177601	-1.39661	0.10084	0.177581
V$XFD2_01	Forskolin	52	-0.164144	-1.39468	0.11501	0.178131
V$HFH8_01	Forskolin	244	-0.0781117	-1.38495	0.104536	0.184768
V$E2F_Q4_01	Forskolin	31	-0.207844	-1.37968	0.116732	0.1878
V$FREAC3_01	Forskolin	121	-0.107475	-1.37896	0.132231	0.187468
V$RBPJK_Q4	Forskolin	41	-0.18317	-1.36596	0.119835	0.196527
V$AHRHIF_Q6	Forskolin	68	-0.140146	-1.36218	0.120968	0.198484
V$CP2_02	Forskolin	226	-0.0770892	-1.36025	0.125984	0.199041
V$AP2_Q6	Forskolin	193	-0.0845891	-1.3556	0.134	0.201956
V$PBX_Q3	Forskolin	61	-0.152638	-1.35522	0.129363	0.201346
V$TBX5_01	Forskolin	49	-0.162232	-1.35007	0.131737	0.204595
V$EGR1_01	Forskolin	48	-0.167578	-1.34792	0.140039	0.205444
V$IRF1_Q6	Forskolin	48	-0.166653	-1.34332	0.143126	0.208052
V$ELK1_04	Forskolin	33	-0.194175	-1.34251	0.130435	0.207722
V$NANOG_01	Forskolin	22	-0.239066	-1.33886	0.163462	0.209854
V$MEIS1_01	Forskolin	109	-0.110395	-1.33776	0.140078	0.209835
V$POU1F1_Q6	Forskolin	223	-0.0757575	-1.32385	0.135628	0.220739
V$TCF4_Q5	Forskolin	76	-0.133384	-1.32225	0.142268	0.221168
V$AP1_Q6	Forskolin	134	-0.0981948	-1.32217	0.151456	0.220218
V$HIC1_02	Forskolin	154	-0.0891688	-1.31449	0.145455	0.22572
V$NFY_Q6_01	Forskolin	59	-0.143432	-1.31421	0.143145	0.224942
V$MEIS1BHOXA9_02	Forskolin	21	-0.240144	-1.31028	0.15	0.227388
V$TGIF_01	Forskolin	49	-0.159837	-1.30977	0.177083	0.226807
V$NFY_C	Forskolin	32	-0.191756	-1.30645	0.146998	0.228709
V$GFI1B_01	Forskolin	171	-0.0877863	-1.30303	0.150495	0.230861
V$PEBP_Q6	Forskolin	70	-0.131542	-1.29926	0.13125	0.233216
V$NFY_01	Forskolin	32	-0.196241	-1.29485	0.177043	0.236048
V$KROX_Q6	Forskolin	18	-0.255753	-1.29436	0.169625	0.23543
V$AHRARNT_02	Forskolin	34	-0.187663	-1.29265	0.159763	0.235822
V$AP1_Q2_01	Forskolin	120	-0.100553	-1.2875	0.160396	0.238915
V$MEF2_04	Forskolin	164	-0.085945	-1.28178	0.161034	0.242999
V$SREBP1_Q5	Forskolin	272	-0.0655311	-1.27573	0.178649	0.247272
V$E2F_Q4	Forskolin	48	-0.158958	-1.27208	0.175337	0.249427
V$HIF1_Q5	Forskolin	32	-0.192223	-1.26529	0.200409	0.254475
V$P53_DECAMER_Q2	Forskolin	202	-0.0766786	-1.26023	0.173038	0.258156
V$LDSPOLYA_B	Forskolin	63	-0.135115	-1.25951	0.192547	0.25772
V$RORA1_01	Forskolin	22	-0.222993	-1.2534	0.182195	0.262718
V$ATF_B	Forskolin	89	-0.112743	-1.24311	0.167308	0.271748
V$AHR_01	Forskolin	18	-0.233884	-1.21708	0.211765	0.29671
V$OTX_Q1	Forskolin	118	-0.0956191	-1.21338	0.216327	0.299072
V$OCT1_Q6	Forskolin	132	-0.0910783	-1.21156	0.220126	0.299951
V$HIF1_Q3	Forskolin	34	-0.172734	-1.20556	0.213483	0.305004
V$SREBP1_Q6	Forskolin	157	-0.0815665	-1.19855	0.21748	0.311167
V$TFIII_Q6	Forskolin	129	-0.0872925	-1.19421	0.220779	0.314622
V$COUP_DR1_Q6	Forskolin	101	-0.103618	-1.18838	0.248434	0.319689
V$EGR_Q6	Forskolin	37	-0.167457	-1.18556	0.235772	0.321545
V$SOX10_Q6	Forskolin	267	-0.0635561	-1.18347	0.241803	0.322379
V$PBX1_03	Forskolin	101	-0.0986722	-1.18259	0.260536	0.321964
V$TBX5_02	Forskolin	103	-0.0994907	-1.17673	0.254545	0.326961
V$CETS1P54_01	Forskolin	66	-0.119489	-1.1683	0.251546	0.334909
V$MYCMAX_02	Forskolin	69	-0.117111	-1.16794	0.258517	0.333996
V$E47_01	Forskolin	72	-0.115978	-1.1595	0.277433	0.342137
V$P53_01	Forskolin	77	-0.113813	-1.15009	0.27789	0.352052
V$NRSE_B	Forskolin	27	-0.187515	-1.14457	0.280318	0.357453
V$FOX_Q2	Forskolin	81	-0.105197	-1.13622	0.272358	0.365753
V$PBX1_02	Forskolin	40	-0.153775	-1.13171	0.270916	0.369826
V$LRF_Q2	Forskolin	110	-0.0921621	-1.13033	0.3	0.370182
V$RBPJK_01	Forskolin	15	-0.238761	-1.12247	0.281188	0.378268
V$HSF1_Q6	Forskolin	16	-0.236144	-1.11526	0.313208	0.385864
V$AIRE_02	Forskolin	100	-0.0976729	-1.11385	0.306	0.386022
V$AML1_01	Forskolin	152	-0.0783983	-1.11131	0.332024	0.387813
V$AMEF2_Q6	Forskolin	66	-0.117254	-1.1043	0.316406	0.395343
V$SOX5_01	Forskolin	271	-0.0592997	-1.10231	0.320641	0.396397
V$E2F1_Q6	Forskolin	24	-0.192163	-1.10228	0.32981	0.39492
V$NGFIC_01	Forskolin	25	-0.183365	-1.10221	0.337349	0.393514
V$E2F_Q3	Forskolin	30	-0.163648	-1.08364	0.341699	0.415986
V$PAX4_04	Forskolin	65	-0.113179	-1.07835	0.335306	0.421199
V$E2F1_Q4_01	Forskolin	30	-0.163648	-1.07089	0.344622	0.429603
V$DMRT4_01	Forskolin	45	-0.132176	-1.05911	0.357741	0.444553
V$HOXA7_01	Forskolin	34	-0.15518	-1.04987	0.389558	0.455939
V$MRF2_01	Forskolin	41	-0.135877	-1.04894	0.390041	0.455546
V$CAAT_01	Forskolin	147	-0.0732637	-1.04891	0.378543	0.453898
V$SMAD4_Q6	Forskolin	140	-0.0741799	-1.04503	0.398305	0.457466
V$TEF_Q6	Forskolin	25	-0.177515	-1.04428	0.41498	0.456909
V$NFKB_Q6	Forskolin	68	-0.108146	-1.04172	0.385686	0.458775
V$FOXJ2_01	Forskolin	128	-0.0808438	-1.04067	0.37931	0.458595
V$PPAR_DR1_Q2	Forskolin	57	-0.117201	-1.03889	0.392157	0.459295
V$MAZ_Q6	Forskolin	69	-0.105947	-1.03732	0.382716	0.459767
V$E2F1_Q6_01	Forskolin	35	-0.142096	-1.02402	0.422179	0.476534
V$OCT1_01	Forskolin	107	-0.0810805	-1.01179	0.419291	0.492106
V$AML_Q6	Forskolin	133	-0.07557	-0.996376	0.420523	0.513154
V$E2F4DP2_01	Forskolin	96	-0.087357	-0.994286	0.434077	0.514452
V$E2F4DP1_01	Forskolin	60	-0.108968	-0.991612	0.45977	0.51644
V$ALPHACP1_01	Forskolin	85	-0.0884853	-0.961448	0.46856	0.560459
V$E2F1DP2_01	Forskolin	60	-0.10328	-0.959716	0.476091	0.561073
V$E2F1_Q3	Forskolin	34	-0.140093	-0.956323	0.511022	0.564167
V$HEB_Q6	Forskolin	65	-0.10032	-0.947117	0.517382	0.576293
V$PPARG_03	Forskolin	29	-0.147095	-0.944241	0.514071	0.578674
V$PAX5_01	Forskolin	49	-0.114443	-0.940034	0.530452	0.58295
V$MZF1_02	Forskolin	209	-0.0562916	-0.938657	0.501992	0.582989
V$HLF_01	Forskolin	16	-0.191478	-0.921832	0.538012	0.606992
V$TFE_Q6	Forskolin	138	-0.0664294	-0.904897	0.54661	0.631446
V$COUP_01	Forskolin	23	-0.157671	-0.899457	0.585462	0.63763
V$MYCMAX_01	Forskolin	17	-0.179207	-0.890889	0.601266	0.648967
V$NMYC_01	Forskolin	17	-0.179207	-0.889798	0.597166	0.648339
V$NFKAPPAB65_01	Forskolin	52	-0.103195	-0.888486	0.608949	0.648188
V$MAX_01	Forskolin	17	-0.179207	-0.885214	0.591919	0.651088
V$SRF_Q5_02	Forskolin	19	-0.163796	-0.879356	0.587174	0.658026
V$DEC_Q1	Forskolin	70	-0.0886553	-0.876905	0.615385	0.659641
V$OCT4_01	Forskolin	43	-0.103941	-0.838366	0.669422	0.717457
V$E2F_Q3_01	Forskolin	26	-0.135047	-0.825766	0.680812	0.73447
V$LMO2COM_02	Forskolin	22	-0.145164	-0.806919	0.664671	0.7599
V$SZF11_01	Forskolin	27	-0.128915	-0.800417	0.729675	0.767282
V$HIC1_03	Forskolin	91	-0.0721983	-0.794183	0.721374	0.774343
V$CMYC_01	Forskolin	69	-0.0811377	-0.788158	0.720588	0.78113
V$USF_Q6	Forskolin	58	-0.0858685	-0.77647	0.776842	0.79625
V$OCT1_B	Forskolin	50	-0.0914637	-0.775478	0.748454	0.79519
V$CRX_Q4	Forskolin	146	-0.0552267	-0.773557	0.724	0.795311
V$E12_Q6	Forskolin	18	-0.14048	-0.751203	0.769072	0.824787
V$NFY_Q6	Forskolin	70	-0.0783273	-0.750179	0.794521	0.823616
V$E2F1DP1RB_01	Forskolin	18	-0.14471	-0.736032	0.792969	0.840155
V$CBF_02	Forskolin	63	-0.0784209	-0.721917	0.844311	0.857141
V$HNF1_Q6_01	Forskolin	71	-0.0702422	-0.705011	0.847737	0.875837
V$NFKAPPAB50_01	Forskolin	184	-0.0450851	-0.699451	0.854	0.879662
V$MYC_Q2	Forskolin	19	-0.132054	-0.698203	0.830228	0.878457
V$MEF2_03	Forskolin	77	-0.0658252	-0.677269	0.879418	0.900202
V$PAX6_Q2	Forskolin	22	-0.114675	-0.642338	0.902808	0.934591
V$SREBP_Q6	Forskolin	80	-0.0622705	-0.641636	0.944223	0.932342
V$NFKB_C	Forskolin	67	-0.0674348	-0.638903	0.915464	0.931852
V$USF2_Q6	Forskolin	22	-0.112321	-0.627776	0.910021	0.939148
V$CREL_01	Forskolin	53	-0.072662	-0.621856	0.921875	0.941077
V$FOXO4_01	Forskolin	15	-0.132941	-0.621418	0.908023	0.938467
V$CMYC_02	Forskolin	27	-0.101868	-0.61837	0.926148	0.938218
V$E2F_Q6	Forskolin	24	-0.0982124	-0.575683	0.96381	0.965224
V$PBX1_01	Forskolin	28	-0.0875319	-0.559189	0.960938	0.971594
V$NKX25_Q5	Forskolin	39	-0.0581562	-0.423969	1	0.999004
