# Supplementary material for: Gene Expression Analysis of Forskolin Treated Basilar Papillae Identifies MicroRNA181a as a Mediator of Proliferation
Source: PLoS One. 2010 Jul 9;5(7):e11502. doi: 10.1371/journal.pone.0011502 (PMC2901389; doi:10.1371/journal.pone.0011502)
Supplement: Table S11 — Gene set enrichment analysis statistics. Chicken/frog conservation gene sets enriched in the control and forskolin samples after 48 hours. (0.15 MB XLS) [file pone.0011502.s011.xls]

## Sheet: Sheet1
Gene Set Name	Enriched in Control/Forskolin?	Gene Set Size	Enrichment Score	Normalized Enrichment Score	P-Value	False Discovery Rate (Q-Value)
V$MEF2_02	Control	24	0.434937	2.55411	0	0.0110501
V$AR_Q2	Control	162	0.142778	2.12086	0.002	0.123288
V$MAZR_01	Control	18	0.410949	2.08506	0.00199203	0.103948
V$AP2_Q6_01	Control	325	0.0992936	2.08427	0.00204082	0.0782362
V$NFKAPPAB50_01	Control	184	0.132837	2.04328	0	0.0780183
V$OSF2_Q6	Control	87	0.185048	2.03717	0.00392157	0.0676495
V$AML1_Q6	Control	239	0.106929	1.9336	0.00579151	0.111362
V$EGR_Q6	Control	37	0.259205	1.89645	0.014	0.120509
V$AR_03	Control	165	0.120552	1.84518	0.0119048	0.144272
V$AIRE_02	Control	100	0.157433	1.83945	0.0117647	0.133276
V$SOX10_Q6	Control	267	0.0966229	1.82995	0.0136187	0.127877
V$CREL_01	Control	53	0.204024	1.73676	0.019305	0.192793
V$MZF1_01	Control	309	0.0843659	1.72584	0.0206186	0.188118
V$ATF_B	Control	89	0.153459	1.71358	0.0245747	0.184781
V$SF1_Q6_01	Control	249	0.0926859	1.69365	0.0235294	0.190488
V$SF1_Q6	Control	65	0.18459	1.68495	0.0365112	0.186528
V$LEF1_Q2_01	Control	232	0.0937459	1.68085	0.0259179	0.179282
V$HIC1_02	Control	154	0.114137	1.66223	0.021611	0.18589
V$SREBP1_Q5	Control	272	0.0856799	1.62177	0.0448343	0.21623
V$MYOGENIN_Q6	Control	225	0.0924494	1.59224	0.0493827	0.236181
V$AHR_01	Control	18	0.319191	1.58868	0.0436508	0.228785
V$VDR_Q3	Control	400	0.0694238	1.58362	0.0513308	0.223517
V$NFMUE1_Q6	Control	20	0.284757	1.5598	0.0569745	0.238379
V$AML_Q6	Control	133	0.11671	1.55785	0.059761	0.230792
V$HSF_Q6	Control	123	0.121208	1.55601	0.0653061	0.223667
V$SP3_Q3	Control	288	0.0800279	1.55134	0.0377359	0.219764
V$RORA2_01	Control	37	0.212763	1.54456	0.0575397	0.218931
V$P53_DECAMER_Q2	Control	202	0.0932729	1.54137	0.059761	0.214175
V$CREB_Q4	Control	176	0.09781	1.53827	0.064833	0.209392
V$HSF1_01	Control	160	0.100838	1.50209	0.089613	0.238896
V$LEF1TCF1_Q4	Control	396	0.0648157	1.50071	0.0578035	0.232798
V$AML1_01	Control	152	0.102994	1.4976	0.0767635	0.228691
V$ETS1_B	Control	172	0.0982674	1.49445	0.0671937	0.224714
V$GABP_B	Control	266	0.0785761	1.4746	0.0881226	0.23757
V$PEBP_Q6	Control	70	0.148528	1.46876	0.0708812	0.236356
V$PPARG_03	Control	29	0.225046	1.46477	0.0916497	0.233698
V$COMP1_01	Control	23	0.258453	1.46303	0.0643939	0.229027
V$E2F4DP2_01	Control	96	0.126027	1.46217	0.0756303	0.224
V$HNF4_DR1_Q3	Control	110	0.116233	1.45174	0.0856031	0.228715
V$FOXO3_01	Control	307	0.0720385	1.45058	0.0900196	0.224055
V$KROX_Q6	Control	18	0.282852	1.45029	0.105708	0.218882
V$HIC1_03	Control	91	0.131014	1.45025	0.0922432	0.213684
V$AP1_Q6	Control	134	0.108255	1.44585	0.0834952	0.212798
V$CIZ_01	Control	24	0.247334	1.43338	0.0951456	0.219184
V$CREB_Q4_01	Control	133	0.106736	1.43318	0.100806	0.214597
V$AR_01	Control	205	0.0875128	1.42672	0.104208	0.215539
V$AP1_Q2	Control	443	0.0606179	1.42516	0.0983936	0.212177
V$MUSCLE_INI_B	Control	261	0.0750405	1.41987	0.10998	0.212526
V$PPAR_DR1_Q2	Control	57	0.15652	1.3943	0.0899796	0.231398
V$RBPJK_01	Control	15	0.293941	1.37732	0.119284	0.243276
V$SPZ1_01	Control	276	0.0718821	1.37133	0.104628	0.244078
V$SOX9_B1	Control	95	0.118996	1.36733	0.13347	0.243177
V$SMAD4_Q6	Control	140	0.102888	1.36049	0.128968	0.245337
V$HNF4_01_B	Control	204	0.0807721	1.34731	0.131417	0.253331
V$COREBINDINGFACTOR_Q6	Control	66	0.137512	1.30059	0.173745	0.297
V$E2F1DP1_01	Control	97	0.111653	1.29827	0.187629	0.294419
V$STAT1_01	Control	78	0.123167	1.29286	0.174419	0.295309
V$CREBATF_Q6	Control	149	0.0885995	1.26743	0.195519	0.319972
V$E2F_01	Control	47	0.153393	1.25324	0.191398	0.331219
V$COUPTF_Q6	Control	35	0.175561	1.24456	0.199627	0.336633
V$CREB_Q2	Control	193	0.0761557	1.23404	0.19604	0.34376
V$HNF4_01	Control	133	0.0908321	1.211	0.209073	0.36762
V$MZF1_02	Control	209	0.0709513	1.20394	0.214575	0.370797
V$ER_Q6	Control	168	0.0803936	1.20171	0.200405	0.368084
V$CBF_02	Control	63	0.127911	1.18731	0.241935	0.381384
V$E2F_02	Control	16	0.238164	1.15607	0.273642	0.417944
V$SOX5_01	Control	271	0.0602045	1.14614	0.259332	0.425429
V$DMRT7_01	Control	15	0.239602	1.13747	0.284848	0.432139
V$RORA1_01	Control	22	0.203139	1.13406	0.27551	0.430621
V$OCT1_Q5_01	Control	69	0.116971	1.12417	0.309886	0.438378
V$E2F1_Q3	Control	34	0.159543	1.12093	0.306043	0.437046
V$STAF_01	Control	19	0.20944	1.1024	0.315589	0.457718
V$CREB_02	Control	92	0.0957258	1.08603	0.33264	0.475164
V$NKX25_Q5	Control	39	0.146096	1.07892	0.357414	0.479956
V$CP2_02	Control	226	0.0609165	1.07456	0.346939	0.479926
V$PAX5_01	Control	49	0.126912	1.01963	0.43738	0.559992
V$KAISO_01	Control	35	0.145267	1.00096	0.462428	0.583283
V$HES1_Q2	Control	63	0.106593	0.978633	0.47012	0.613241
V$HLF_01	Control	16	0.202517	0.960897	0.49499	0.636651
V$PAX6_Q2	Control	22	0.170185	0.940074	0.517717	0.664932
V$TGIF_01	Control	49	0.111012	0.917429	0.547862	0.696199
V$TAXCREB_01	Control	161	0.0603401	0.903731	0.573196	0.711936
V$WHN_B	Control	15	0.1929	0.90167	0.57002	0.706826
V$MEF2_03	Control	77	0.085718	0.881616	0.604124	0.733266
V$SREBP_Q6	Control	80	0.0796878	0.829747	0.665236	0.815105
V$LRF_Q2	Control	110	0.0653933	0.809949	0.722449	0.838511
V$PITX2_Q2	Control	33	0.115571	0.803219	0.715931	0.839962
V$FOXO4_01	Control	15	0.171502	0.796192	0.725773	0.84165
V$PPARA_02	Control	191	0.049536	0.792649	0.726166	0.838131
V$E2F_Q6	Control	24	0.134877	0.790785	0.714012	0.831875
V$DEC_Q1	Control	70	0.0798836	0.785693	0.722222	0.831176
V$PBX1_02	Control	40	0.102093	0.778558	0.774262	0.833444
V$E2F1DP2_01	Control	60	0.08501	0.767285	0.778226	0.841729
V$E12_Q6	Control	18	0.143208	0.730719	0.813008	0.885987
V$USF2_Q6	Control	22	0.127876	0.725454	0.82	0.884567
V$HNF4_Q6_01	Control	23	0.119512	0.692484	0.878601	0.918389
V$MYC_Q2	Control	19	0.130224	0.687822	0.861598	0.914381
V$E47_01	Control	72	0.0657591	0.664478	0.886228	0.931219
V$HOXA7_01	Control	34	0.0968015	0.650782	0.872727	0.936284
V$LRH1_Q5	Control	23	0.115437	0.649237	0.90458	0.928458
V$TCF4_Q5	Control	76	0.0620034	0.643766	0.916155	0.924689
V$AHRHIF_Q6	Control	68	0.0596552	0.579248	0.959839	0.966482
V$E2F1_Q6	Control	24	0.0931381	0.542785	0.978431	0.975753
V$STAT5A_02	Forskolin	375	-0.13892	-3.12334	0	0
V$MEIS1AHOXA9_01	Forskolin	191	-0.186042	-3.00502	0	0
V$HNF3ALPHA_Q6	Forskolin	409	-0.12346	-2.87075	0	0.000975
V$GATA4_Q3	Forskolin	464	-0.112412	-2.85906	0	0.000732
V$SMAD_Q6_01	Forskolin	381	-0.123378	-2.78943	0.00204082	0.00113429
V$CDP_02	Forskolin	396	-0.123297	-2.78132	0	0.000945
V$HNF3_Q6_01	Forskolin	429	-0.112655	-2.70605	0	0.00143784
V$CART1_01	Forskolin	419	-0.115843	-2.70267	0	0.00125811
V$CEBP_C	Forskolin	422	-0.115171	-2.70088	0	0.00127547
V$ATF4_Q2	Forskolin	421	-0.110925	-2.64653	0	0.00158368
V$CLOX_01	Forskolin	358	-0.118284	-2.57495	0	0.00307478
V$HNF3_Q6	Forskolin	322	-0.122774	-2.56993	0	0.00292575
V$HMGIY_Q3	Forskolin	439	-0.101525	-2.52874	0	0.00337882
V$FOXO1_02	Forskolin	315	-0.120862	-2.48164	0	0.00344126
V$NFAT_Q4_01	Forskolin	471	-0.0997427	-2.4692	0	0.00376824
V$CETS1P54_02	Forskolin	410	-0.104867	-2.46752	0	0.00361968
V$NFAT_Q6	Forskolin	436	-0.101671	-2.45869	0	0.00373499
V$CEBPB_02	Forskolin	271	-0.12585	-2.4034	0.00200401	0.00477186
V$GATA_C	Forskolin	489	-0.0934842	-2.3582	0	0.00657182
V$POU3F2_02	Forskolin	470	-0.0964188	-2.35761	0.00409836	0.00624323
V$BRN2_01	Forskolin	276	-0.122257	-2.35026	0	0.00647308
V$IPF1_Q4_01	Forskolin	347	-0.109146	-2.3417	0.0020284	0.00650374
V$XPF1_Q6	Forskolin	178	-0.147773	-2.32933	0	0.00695177
V$TEF1_Q6	Forskolin	110	-0.188615	-2.32604	0	0.00684991
V$CEBPA_01	Forskolin	340	-0.112903	-2.31884	0.00186916	0.00696205
V$TITF1_Q3	Forskolin	496	-0.091619	-2.30593	0.0019305	0.00718456
V$PEA3_Q6	Forskolin	349	-0.106956	-2.26761	0.00190114	0.00844311
V$TEL2_Q6	Forskolin	422	-0.0978644	-2.26755	0.00199203	0.00814157
V$TCF11MAFG_01	Forskolin	277	-0.117685	-2.23588	0.0037594	0.00932247
V$FOXM1_01	Forskolin	363	-0.100447	-2.21	0	0.0114504
V$PBX_Q3	Forskolin	61	-0.245936	-2.20355	0.00207039	0.0113531
V$ELK1_03	Forskolin	53	-0.253657	-2.18948	0.00394477	0.012044
V$NKX32_01	Forskolin	293	-0.108352	-2.17105	0.00204918	0.0134919
V$CDPCR1_01	Forskolin	178	-0.138471	-2.16331	0.00198807	0.0135497
V$E47_02	Forskolin	154	-0.149691	-2.14845	0.0056926	0.0149153
V$FOXO3A_Q1	Forskolin	185	-0.137486	-2.14602	0	0.014659
V$E2F_Q2	Forskolin	265	-0.117177	-2.12951	0.00627615	0.0157461
V$SMAD_Q6	Forskolin	407	-0.0903849	-2.12411	0.0019685	0.0158839
V$S8_01	Forskolin	107	-0.175133	-2.11443	0.00194553	0.0164925
V$FOXD3_01	Forskolin	182	-0.13348	-2.10953	0.00403226	0.0163301
V$AP4_Q6	Forskolin	363	-0.096702	-2.10664	0.00610998	0.0161718
V$E2A_Q6	Forskolin	408	-0.0920004	-2.0984	0	0.016421
V$NFY_Q6_01	Forskolin	59	-0.227924	-2.0967	0	0.0161731
V$FREAC7_01	Forskolin	370	-0.0947353	-2.0893	0.00195312	0.0165096
V$AP3_Q6	Forskolin	175	-0.135477	-2.0766	0.00204082	0.0171599
V$TBP_Q6	Forskolin	433	-0.0865242	-2.07482	0.00194175	0.0170629
V$STAT3_01	Forskolin	111	-0.166338	-2.06991	0.00414079	0.0172262
V$BCL6_02	Forskolin	234	-0.120812	-2.06756	0.00198807	0.0171301
V$PLZF_02	Forskolin	289	-0.105982	-2.06338	0	0.0174291
V$LYF1_01	Forskolin	363	-0.0944686	-2.05998	0.00204082	0.0174875
V$AREB6_03	Forskolin	189	-0.130568	-2.05429	0.00582524	0.0178734
V$STAT5B_01	Forskolin	174	-0.136553	-2.04398	0.00649351	0.0186463
V$NF1_Q6_01	Forskolin	491	-0.0782652	-2.03104	0	0.0198204
V$VMAF_01	Forskolin	457	-0.0837464	-2.02925	0	0.0195813
V$GATA1_02	Forskolin	367	-0.0915217	-2.00706	0.00427351	0.0221564
V$ETS_Q6	Forskolin	396	-0.0882478	-2.00671	0.00204082	0.0218341
V$TATA_01	Forskolin	408	-0.0863297	-2.00248	0.00395257	0.0220555
V$SOX_Q6	Forskolin	381	-0.0904666	-1.99117	0.00614754	0.0229027
V$OG2_01	Forskolin	118	-0.158658	-1.9887	0.00601202	0.0231193
V$PAX3_01	Forskolin	358	-0.0903483	-1.9857	0.00610998	0.0230852
V$MYOD_Q6_01	Forskolin	395	-0.0848817	-1.96127	0.00616016	0.0259817
V$ELK1_01	Forskolin	327	-0.0966334	-1.95798	0.00612245	0.0260225
V$ARNT_02	Forskolin	233	-0.111987	-1.95174	0.00750469	0.0264457
V$CEBPB_01	Forskolin	261	-0.106207	-1.94904	0.00389105	0.0265148
V$OCT1_06	Forskolin	404	-0.0846975	-1.94184	0.00793651	0.0271628
V$NFY_01	Forskolin	32	-0.28504	-1.92625	0.00982318	0.0292492
V$AP1_Q6_01	Forskolin	433	-0.0803913	-1.88776	0.0102669	0.0357385
V$MYOGNF1_01	Forskolin	446	-0.07747	-1.87778	0.0139721	0.0375658
V$DBP_Q6	Forskolin	460	-0.0739874	-1.87759	0.0100604	0.0370637
V$HFH1_01	Forskolin	135	-0.138658	-1.87554	0.00420168	0.0371847
V$CREB_01	Forskolin	339	-0.0886469	-1.87531	0.00627615	0.036681
V$GATA1_05	Forskolin	343	-0.0847306	-1.86962	0.0136986	0.037467
V$OCT_Q6	Forskolin	147	-0.136517	-1.86383	0.00816326	0.0379677
V$AP4_Q6_01	Forskolin	222	-0.107747	-1.84975	0.00795229	0.0407349
V$FAC1_01	Forskolin	457	-0.0771406	-1.84855	0.0174757	0.0405536
V$ETS_Q4	Forskolin	433	-0.0754712	-1.82031	0.0141129	0.0471922
V$CREBP1CJUN_01	Forskolin	363	-0.0817512	-1.80985	0.0221774	0.049799
V$SP1_Q2_01	Forskolin	122	-0.138505	-1.80979	0.0180361	0.049179
V$LBP1_Q6	Forskolin	375	-0.0814649	-1.80943	0.0181087	0.0486303
V$SMAD3_Q6	Forskolin	344	-0.0853838	-1.80832	0.00773694	0.0482366
V$NFY_C	Forskolin	32	-0.268124	-1.80828	0.015748	0.0476768
V$GFI1_Q6	Forskolin	146	-0.129936	-1.80539	0.00792079	0.0477836
V$XFD1_01	Forskolin	210	-0.106099	-1.79454	0.0124481	0.0502827
V$PAX3_B	Forskolin	495	-0.0693224	-1.77741	0.0192678	0.0544469
V$HNF4ALPHA_Q6	Forskolin	294	-0.0881135	-1.7658	0.0159681	0.0569178
V$CMYB_01	Forskolin	354	-0.0820755	-1.76451	0.0190476	0.0565826
V$AP1_Q4_01	Forskolin	378	-0.0788669	-1.7617	0.0240964	0.0567576
V$SREBP1_02	Forskolin	424	-0.0742239	-1.75147	0.0140562	0.0589663
V$AP1_01	Forskolin	249	-0.0966842	-1.75035	0.0263692	0.0586218
V$STAT_01	Forskolin	176	-0.115275	-1.7495	0.015748	0.0582403
V$CAAT_01	Forskolin	147	-0.122004	-1.73337	0.0285714	0.0628536
V$AR_02	Forskolin	195	-0.10803	-1.7284	0.0180361	0.0637238
V$E2F1_Q3_01	Forskolin	31	-0.266703	-1.72822	0.017094	0.0631307
V$ALPHACP1_01	Forskolin	85	-0.157773	-1.72672	0.0215264	0.0629394
V$CEBP_Q2	Forskolin	292	-0.087816	-1.72563	0.0242915	0.0627068
V$IK_Q5	Forskolin	45	-0.215177	-1.70062	0.0191571	0.0708593
V$CBF_01	Forskolin	192	-0.104544	-1.698	0.0222672	0.0712588
V$USF_Q6_01	Forskolin	132	-0.124609	-1.69022	0.0359848	0.0731849
V$SP1_Q6_01	Forskolin	137	-0.125664	-1.68732	0.0269151	0.0733708
V$AP1_C	Forskolin	260	-0.0915254	-1.68438	0.0371901	0.0736277
V$IRF1_01	Forskolin	23	-0.295299	-1.67679	0.0447154	0.0756807
V$PU1_Q6	Forskolin	468	-0.067374	-1.67384	0.0323232	0.0759366
V$HSF2_01	Forskolin	102	-0.141506	-1.671	0.0333333	0.0763852
V$FREAC4_01	Forskolin	253	-0.0908024	-1.67083	0.0355731	0.0757335
V$AP2_Q3	Forskolin	131	-0.127057	-1.66523	0.0410156	0.0768903
V$IPF1_Q4	Forskolin	325	-0.0791867	-1.65282	0.0222672	0.0809973
V$HFH8_01	Forskolin	244	-0.0885898	-1.64459	0.0379507	0.083657
V$AREB6_02	Forskolin	160	-0.111744	-1.64158	0.039666	0.0840764
V$ETF_Q6	Forskolin	252	-0.0906952	-1.63849	0.0469083	0.0845681
V$BARBIE_01	Forskolin	24	-0.274711	-1.63311	0.0359281	0.0860088
V$GATA2_03	Forskolin	209	-0.0965991	-1.62053	0.0458167	0.0904881
V$IRF_Q6_01	Forskolin	52	-0.18338	-1.61666	0.0448343	0.0913999
V$FOXO1_01	Forskolin	288	-0.0815989	-1.61643	0.0425963	0.0907265
V$NRSE_B	Forskolin	27	-0.264408	-1.61635	0.0477137	0.0899672
V$IRF7_01	Forskolin	63	-0.168071	-1.61585	0.0453686	0.0893453
V$IRF1_Q6	Forskolin	48	-0.190935	-1.58465	0.0453608	0.102768
V$AP2_Q6	Forskolin	193	-0.0983749	-1.58353	0.0321932	0.1024
V$HFH3_01	Forskolin	232	-0.0890686	-1.58118	0.05	0.102582
V$USF_C	Forskolin	250	-0.0849935	-1.57731	0.0350877	0.10351
V$CKROX_Q2	Forskolin	50	-0.188942	-1.57039	0.0569853	0.106034
V$AP2ALPHA_01	Forskolin	410	-0.0681592	-1.56916	0.04	0.105817
V$HSF1_Q6	Forskolin	16	-0.319368	-1.56885	0.0574949	0.105069
V$POU1F1_Q6	Forskolin	223	-0.0908179	-1.56806	0.0487288	0.104614
V$OCT1_Q6	Forskolin	132	-0.114306	-1.56677	0.0390144	0.104552
V$TFIII_Q6	Forskolin	129	-0.118371	-1.56483	0.0659575	0.104817
V$NFE2_01	Forskolin	229	-0.0877475	-1.55984	0.0476191	0.106381
V$USF_02	Forskolin	92	-0.135854	-1.55672	0.0371901	0.106997
V$HIF1_Q5	Forskolin	32	-0.232889	-1.53943	0.0723809	0.115062
V$GATA3_02	Forskolin	216	-0.089816	-1.53678	0.0711207	0.115716
V$NRF2_Q4	Forskolin	228	-0.0871265	-1.53132	0.0456349	0.117598
V$SP1_Q6	Forskolin	60	-0.164973	-1.52352	0.0639098	0.120495
V$MYOD_Q6	Forskolin	196	-0.0935496	-1.52305	0.0702479	0.119792
V$MYOD_01	Forskolin	27	-0.245728	-1.52181	0.0626263	0.119561
V$OCT1_04	Forskolin	82	-0.144704	-1.52005	0.0670611	0.119712
V$AMEF2_Q6	Forskolin	66	-0.159461	-1.51804	0.0748031	0.119844
V$MYCMAX_B	Forskolin	169	-0.100313	-1.51768	0.0462777	0.119133
V$E2A_Q2	Forskolin	149	-0.106933	-1.51133	0.0286976	0.121607
V$ICSBP_Q6	Forskolin	15	-0.321383	-1.51108	0.0684411	0.12086
V$ATF1_Q6	Forskolin	117	-0.120094	-1.50444	0.0802348	0.123752
V$PBX1_03	Forskolin	101	-0.125151	-1.50358	0.0693642	0.123378
V$EBOX_Q6_01	Forskolin	248	-0.0822474	-1.49546	0.0785563	0.127238
V$GATA6_01	Forskolin	296	-0.0768798	-1.49012	0.0737705	0.129271
V$HTF_01	Forskolin	88	-0.132074	-1.47925	0.0665323	0.135035
V$E2F_03	Forskolin	27	-0.233827	-1.46389	0.0711462	0.143651
V$SP1_Q4_01	Forskolin	102	-0.124027	-1.45842	0.0711462	0.146205
V$ATF_01	Forskolin	283	-0.0764987	-1.45505	0.0754352	0.147483
V$MMEF2_Q6	Forskolin	118	-0.114838	-1.45154	0.0848485	0.149007
V$DELTAEF1_01	Forskolin	146	-0.101502	-1.45071	0.0873984	0.148556
V$FOXO4_02	Forskolin	167	-0.0960426	-1.4369	0.0916335	0.15659
V$RFX1_01	Forskolin	248	-0.0788705	-1.41262	0.0957031	0.172456
V$DMRT5_01	Forskolin	20	-0.264659	-1.41001	0.113636	0.173136
V$RBPJK_Q4	Forskolin	41	-0.186069	-1.40106	0.119141	0.17822
V$HEB_Q6	Forskolin	65	-0.14598	-1.37954	0.104962	0.193225
V$MINI20_B	Forskolin	139	-0.100107	-1.34443	0.129921	0.220958
V$HNF1_Q6_01	Forskolin	71	-0.13638	-1.3436	0.138614	0.220127
V$OCT1_01	Forskolin	107	-0.110056	-1.34218	0.136634	0.220073
V$E2F_Q4_01	Forskolin	31	-0.202043	-1.3392	0.133333	0.221039
V$CEBPDELTA_Q6	Forskolin	26	-0.221571	-1.33504	0.14553	0.223398
V$MRF2_01	Forskolin	41	-0.175988	-1.32942	0.150495	0.227204
V$GATA2_02	Forskolin	175	-0.0860291	-1.32877	0.139806	0.22643
V$MEIS1BHOXA9_02	Forskolin	21	-0.240704	-1.3127	0.162325	0.239716
V$GATA1_04	Forskolin	290	-0.0680596	-1.30705	0.154472	0.24339
V$GATA3_01	Forskolin	142	-0.0938237	-1.29455	0.157895	0.25408
V$SREBP1_Q6	Forskolin	157	-0.0901779	-1.29253	0.16441	0.254577
V$CRX_Q4	Forskolin	146	-0.0933506	-1.2924	0.171779	0.25318
V$DR1_Q3	Forskolin	270	-0.0682567	-1.29073	0.172065	0.25326
V$OCT4_01	Forskolin	43	-0.164838	-1.28715	0.165385	0.255308
V$CMYC_01	Forskolin	69	-0.130884	-1.28272	0.160164	0.257957
V$LFA1_Q6	Forskolin	52	-0.151974	-1.28256	0.16381	0.256565
V$EGR2_01	Forskolin	55	-0.14675	-1.27897	0.189349	0.258572
V$NFKAPPAB_01	Forskolin	71	-0.127835	-1.27869	0.174419	0.257355
V$ELK1_04	Forskolin	33	-0.182029	-1.27221	0.186538	0.262132
V$NFKB_Q6	Forskolin	68	-0.129889	-1.26922	0.194154	0.2634
V$GC_01	Forskolin	158	-0.0866761	-1.2614	0.197034	0.269948
V$FOXJ2_01	Forskolin	128	-0.0930737	-1.25728	0.172199	0.272648
V$NKX25_01	Forskolin	454	-0.0521846	-1.25522	0.199203	0.273183
V$CREB_Q2_01	Forskolin	138	-0.0937564	-1.24475	0.198381	0.282099
V$EVI1_01	Forskolin	26	-0.200267	-1.22852	0.199211	0.297986
V$MINI19_B	Forskolin	174	-0.0799598	-1.22699	0.201942	0.297919
V$P53_01	Forskolin	77	-0.120568	-1.22027	0.226453	0.303843
V$SP1_01	Forskolin	118	-0.0971875	-1.21578	0.212598	0.307152
V$AP1_Q2_01	Forskolin	120	-0.0943489	-1.21566	0.220648	0.305599
V$AHRARNT_02	Forskolin	34	-0.177241	-1.2116	0.21165	0.308406
V$LMO2COM_01	Forskolin	80	-0.115553	-1.20192	0.218935	0.316994
V$NFY_Q6	Forskolin	70	-0.125256	-1.19621	0.2249	0.321944
V$STAT5A_01	Forskolin	27	-0.193347	-1.18846	0.220619	0.328972
V$MEF2_01	Forskolin	151	-0.0845665	-1.18533	0.246548	0.330997
V$CREBP1_Q2	Forskolin	183	-0.0745341	-1.18209	0.241449	0.333009
V$CETS1P54_01	Forskolin	66	-0.126467	-1.17976	0.255061	0.333862
V$E2F1_Q6_01	Forskolin	35	-0.167159	-1.17935	0.244856	0.332498
V$ARNT_01	Forskolin	193	-0.0724257	-1.17912	0.239351	0.331042
V$MAF_Q6_01	Forskolin	109	-0.0972717	-1.17868	0.263265	0.329857
V$DMRT4_01	Forskolin	45	-0.147773	-1.17616	0.26378	0.331081
V$NFKB_C	Forskolin	67	-0.120616	-1.16936	0.243902	0.337408
V$OCT_C	Forskolin	17	-0.234375	-1.15308	0.262136	0.354614
V$P53_02	Forskolin	64	-0.123404	-1.14026	0.29386	0.368435
V$COUP_DR1_Q6	Forskolin	101	-0.0976311	-1.13795	0.259184	0.369229
V$GFI1B_01	Forskolin	171	-0.0751035	-1.12976	0.285132	0.377673
V$LDSPOLYA_B	Forskolin	63	-0.117863	-1.11475	0.302905	0.395488
V$MEF2_04	Forskolin	164	-0.0733607	-1.11458	0.318725	0.393697
V$PIT1_Q6	Forskolin	111	-0.0915361	-1.10714	0.302905	0.401085
V$PBX1_01	Forskolin	28	-0.173439	-1.10559	0.326296	0.401127
V$MAZ_Q6	Forskolin	69	-0.112166	-1.10492	0.313278	0.400106
V$CREB_Q3	Forskolin	127	-0.0851042	-1.10122	0.326376	0.402493
V$HNF1_C	Forskolin	48	-0.1373	-1.09201	0.349705	0.41284
V$TEF_Q6	Forskolin	25	-0.175209	-1.06648	0.35865	0.444957
V$E2F_Q4	Forskolin	48	-0.129288	-1.05758	0.365344	0.455542
V$EGR1_01	Forskolin	48	-0.127636	-1.05172	0.362173	0.461761
V$HNF3B_01	Forskolin	116	-0.0826568	-1.04179	0.399586	0.473796
V$E2F_Q3_01	Forskolin	26	-0.167886	-1.03433	0.416016	0.482544
V$USF_01	Forskolin	83	-0.0967648	-1.02733	0.412351	0.490538
V$NGFIC_01	Forskolin	25	-0.16577	-1.02311	0.404564	0.494939
V$NFKAPPAB65_01	Forskolin	52	-0.120757	-1.01507	0.421371	0.504685
V$E2F_Q3	Forskolin	30	-0.156024	-0.99507	0.417671	0.532048
V$NKX62_Q2	Forskolin	166	-0.0656846	-0.989202	0.436893	0.538449
V$GFI1_01	Forskolin	73	-0.0965963	-0.978755	0.491089	0.552362
V$E2F4DP1_01	Forskolin	60	-0.108477	-0.97712	0.477046	0.552369
V$EGR3_01	Forskolin	33	-0.141078	-0.973676	0.474333	0.554871
V$E2F1_Q4	Forskolin	33	-0.141246	-0.961738	0.498969	0.570483
V$GCM_Q2	Forskolin	20	-0.179046	-0.959702	0.518072	0.57086
V$HIF1_Q3	Forskolin	34	-0.13837	-0.947977	0.508946	0.586935
V$SZF11_01	Forskolin	27	-0.149524	-0.94045	0.496154	0.596427
V$PAX4_04	Forskolin	65	-0.0996105	-0.931321	0.52505	0.608266
V$TFE_Q6	Forskolin	138	-0.0663733	-0.916053	0.542744	0.62948
V$USF_Q6	Forskolin	58	-0.102246	-0.913669	0.544747	0.63054
V$OCT1_B	Forskolin	50	-0.110591	-0.912777	0.555963	0.629217
V$OCT1_05	Forskolin	70	-0.0942804	-0.90951	0.571142	0.6317
V$E2F1_Q4_01	Forskolin	30	-0.138466	-0.903494	0.572632	0.638529
V$OTX_Q1	Forskolin	118	-0.0692132	-0.899122	0.573122	0.64235
V$FREAC3_01	Forskolin	121	-0.0690071	-0.880413	0.615551	0.669749
V$GATA_Q6	Forskolin	212	-0.0515308	-0.876534	0.60355	0.673171
V$OCT1_07	Forskolin	59	-0.0978391	-0.865304	0.626747	0.688058
V$HNF1_01	Forskolin	68	-0.0872249	-0.851031	0.647173	0.707184
V$PADS_C	Forskolin	30	-0.126924	-0.8406	0.643411	0.720581
V$CACBINDINGPROTEIN_Q6	Forskolin	61	-0.090441	-0.83656	0.678846	0.723663
V$MEIS1_01	Forskolin	109	-0.0681513	-0.831159	0.648	0.729192
V$TBX5_01	Forskolin	49	-0.101142	-0.8237	0.660784	0.737521
V$SRF_Q5_02	Forskolin	19	-0.156906	-0.814792	0.668024	0.748097
V$TFIIA_Q6	Forskolin	55	-0.0900518	-0.81139	0.698444	0.750311
V$DR4_Q2	Forskolin	42	-0.103179	-0.792742	0.709369	0.775356
V$FREAC2_01	Forskolin	123	-0.0612317	-0.79231	0.736739	0.772864
V$NMYC_01	Forskolin	17	-0.153473	-0.782127	0.72837	0.784503
V$MAX_01	Forskolin	17	-0.153473	-0.776981	0.748927	0.788707
V$LMO2COM_02	Forskolin	22	-0.136028	-0.765379	0.764591	0.802306
V$MYCMAX_01	Forskolin	17	-0.153473	-0.764786	0.769697	0.799922
V$NANOG_01	Forskolin	22	-0.133886	-0.754488	0.802657	0.811025
V$TBX5_02	Forskolin	103	-0.0622531	-0.740478	0.793587	0.826904
V$XFD2_01	Forskolin	52	-0.082986	-0.716021	0.834034	0.855256
V$FOX_Q2	Forskolin	81	-0.0675767	-0.708316	0.832677	0.86125
V$HNF1_Q6	Forskolin	24	-0.11567	-0.668886	0.887755	0.90349
V$MYCMAX_02	Forskolin	69	-0.070058	-0.668791	0.867675	0.900016
V$E2F1DP1RB_01	Forskolin	18	-0.127221	-0.631959	0.904673	0.933404
V$CMYC_02	Forskolin	27	-0.102957	-0.628343	0.887597	0.932934
V$HP1SITEFACTOR_Q6	Forskolin	21	-0.112461	-0.625419	0.925253	0.931976
V$DMRT1_01	Forskolin	20	-0.111278	-0.589525	0.931507	0.955402
V$COUP_01	Forskolin	23	-0.100068	-0.572629	0.963107	0.962117
