# Supplementary material for: Gene Expression Analysis of Forskolin Treated Basilar Papillae Identifies MicroRNA181a as a Mediator of Proliferation
Source: PLoS One. 2010 Jul 9;5(7):e11502. doi: 10.1371/journal.pone.0011502 (PMC2901389; doi:10.1371/journal.pone.0011502)
Supplement: Table S12 — Gene set enrichment analysis statistics. Chicken/frog conservation gene sets enriched in the control and forskolin samples after 72 hours. (0.15 MB XLS) [file pone.0011502.s012.xls]

## Sheet: Sheet1
Gene Set Name	Enriched in Control/Forskolin?	Gene Set Size	Enrichment Score	Normalized Enrichment Score	P-Value	False Discovery Rate (Q-Value)
V$SP3_Q3	Control	288	0.120854	2.36809	0.00197239	0.0772405
V$CREB_01	Control	339	0.101443	2.11643	0	0.183939
V$ATF_B	Control	89	0.187244	2.08976	0.00606061	0.145413
V$SMAD4_Q6	Control	140	0.149195	2.08661	0.00199203	0.11124
V$KROX_Q6	Control	18	0.411742	2.07547	0.00452489	0.0951537
V$CMYB_01	Control	354	0.0923739	2.03865	0.0059761	0.0988275
V$SOX_Q6	Control	381	0.0863213	1.93527	0.0140845	0.150688
V$CREBP1CJUN_01	Control	363	0.0863925	1.90593	0.00760456	0.158504
V$CREB_Q4_01	Control	133	0.144984	1.90363	0.00393701	0.142444
V$AP4_Q6	Control	363	0.0846036	1.86669	0.010142	0.158339
V$AP2_Q6_01	Control	325	0.090764	1.84867	0.0116279	0.158727
V$STAT1_01	Control	78	0.17814	1.83374	0.0123457	0.157618
V$CREB_Q2_01	Control	138	0.131785	1.82862	0.0120968	0.149342
V$AP1_Q2_01	Control	120	0.139526	1.81352	0.0115385	0.150958
V$LBP1_Q6	Control	375	0.0810553	1.81032	0.0160321	0.14323
V$AML1_Q6	Control	239	0.100066	1.79788	0.0136187	0.143416
V$HIC1_02	Control	154	0.119979	1.78607	0.0117417	0.143887
V$CREB_Q2	Control	193	0.111638	1.78482	0.0166052	0.136662
V$E2A_Q6	Control	408	0.0777492	1.77681	0.0171103	0.135384
V$ARNT_01	Control	193	0.104539	1.73482	0.0232108	0.159496
V$CREB_02	Control	92	0.156579	1.72033	0.0286885	0.163108
V$MEF2_02	Control	24	0.286046	1.71838	0.0283976	0.157065
V$MAZR_01	Control	18	0.337902	1.71093	0.0242424	0.156067
V$HIC1_03	Control	91	0.155287	1.7078	0.0246914	0.152108
V$STAT5B_01	Control	174	0.110439	1.70488	0.0266667	0.147567
V$STAT3_01	Control	111	0.138746	1.68611	0.0218688	0.157762
V$SOX10_Q6	Control	267	0.0874209	1.65945	0.0247619	0.172283
V$GATA1_05	Control	343	0.0772646	1.65631	0.0283554	0.168437
V$HNF4ALPHA_Q6	Control	294	0.0839357	1.64368	0.0383838	0.173528
V$CREB_Q4	Control	176	0.104031	1.62359	0.0397351	0.183834
V$MUSCLE_INI_B	Control	261	0.0845964	1.60459	0.0510806	0.194473
V$CREB_Q3	Control	127	0.119457	1.60422	0.0515021	0.188661
V$HNF4_01_B	Control	204	0.0955457	1.58661	0.0570265	0.198545
V$TCF11MAFG_01	Control	277	0.084249	1.58049	0.046332	0.198196
V$MYOD_Q6	Control	196	0.0943642	1.56557	0.054	0.206325
V$NKX25_01	Control	454	0.0639086	1.53818	0.0594059	0.226483
V$E2F_01	Control	47	0.18947	1.51229	0.0661479	0.247496
V$HSF_Q6	Control	123	0.118214	1.50522	0.0584677	0.24912
V$RFX1_01	Control	248	0.0820745	1.50432	0.0628684	0.243985
V$AP1_Q6_01	Control	433	0.063958	1.50254	0.0570265	0.240137
V$CREBATF_Q6	Control	149	0.106795	1.50115	0.082495	0.235631
V$AP1_Q2	Control	443	0.0623831	1.49841	0.0649351	0.232926
V$P53_DECAMER_Q2	Control	202	0.088509	1.47894	0.0694445	0.248009
V$AP2_Q6	Control	193	0.0915203	1.47836	0.0898438	0.242749
V$NFMUE1_Q6	Control	20	0.270201	1.46739	0.0797546	0.249324
V$CREBP1_Q2	Control	183	0.0916085	1.44622	0.094	0.266467
V$GC_01	Control	158	0.0965702	1.43093	0.110891	0.278845
V$AR_01	Control	205	0.0848221	1.42366	0.0961924	0.281685
V$MYOGENIN_Q6	Control	225	0.0799221	1.40881	0.102996	0.292643
V$MINI20_B	Control	139	0.103147	1.4002	0.103982	0.297092
V$E2A_Q2	Control	149	0.0970755	1.39707	0.117188	0.295346
V$TBP_Q6	Control	433	0.0568079	1.39123	0.106719	0.296771
V$SZF11_01	Control	27	0.224438	1.3838	0.108607	0.300523
V$CIZ_01	Control	24	0.235217	1.38228	0.11002	0.296959
V$RORA2_01	Control	37	0.194315	1.37849	0.1139	0.296045
V$EGR_Q6	Control	37	0.188248	1.37373	0.134	0.296719
V$ATF_01	Control	283	0.0708493	1.36945	0.114878	0.296286
V$NFKAPPAB50_01	Control	184	0.0870512	1.36757	0.128	0.293499
V$HTF_01	Control	88	0.120112	1.36586	0.125249	0.290396
V$PIT1_Q6	Control	111	0.109989	1.3643	0.129225	0.287289
V$PBX1_02	Control	40	0.1785	1.3613	0.111579	0.285696
V$TFIIA_Q6	Control	55	0.153019	1.35251	0.130522	0.291033
V$AP1_Q6	Control	134	0.0992295	1.35223	0.120155	0.286806
V$AIRE_02	Control	100	0.113997	1.34509	0.130841	0.290629
V$PPARA_02	Control	191	0.0851781	1.33704	0.138833	0.294791
V$ATF1_Q6	Control	117	0.106393	1.32535	0.137295	0.304198
V$LRF_Q2	Control	110	0.109832	1.31939	0.167339	0.306542
V$SP1_Q6	Control	60	0.145596	1.30675	0.162745	0.31693
V$AP1_Q4_01	Control	378	0.0586628	1.30233	0.16875	0.31777
V$HNF1_01	Control	68	0.135932	1.29093	0.164356	0.328107
V$MMEF2_Q6	Control	118	0.10364	1.29035	0.166667	0.324148
V$AP4_Q6_01	Control	222	0.0744402	1.2815	0.177551	0.330815
V$CKROX_Q2	Control	50	0.151669	1.26929	0.184261	0.342032
V$RBPJK_01	Control	15	0.269491	1.26649	0.182731	0.340624
V$NFKB_Q6	Control	68	0.127285	1.26582	0.191617	0.337104
V$GATA2_03	Control	209	0.0750818	1.26422	0.177914	0.334716
V$E2F4DP2_01	Control	96	0.110126	1.25815	0.156	0.337914
V$MEIS1_01	Control	109	0.0996801	1.24606	0.190476	0.349024
V$HIF1_Q3	Control	34	0.176481	1.2421	0.181263	0.349917
V$CAAT_01	Control	147	0.0849897	1.22647	0.213849	0.365985
V$HNF4_DR1_Q3	Control	110	0.100021	1.22643	0.195565	0.361534
V$COMP1_01	Control	23	0.206943	1.18429	0.269547	0.414466
V$CREL_01	Control	53	0.13727	1.17582	0.26378	0.422464
V$PEBP_Q6	Control	70	0.117869	1.17427	0.242	0.419635
V$MEF2_04	Control	164	0.0789988	1.16879	0.27027	0.422684
V$MEF2_01	Control	151	0.0786975	1.14887	0.264325	0.446368
V$SF1_Q6	Control	65	0.12208	1.14421	0.271186	0.448067
V$SPZ1_01	Control	276	0.0598248	1.13834	0.28866	0.452079
V$HES1_Q2	Control	63	0.119259	1.12677	0.2818	0.464306
V$PAX4_04	Control	65	0.119986	1.12283	0.29666	0.465126
V$LDSPOLYA_B	Control	63	0.121877	1.12065	0.296875	0.46345
V$ICSBP_Q6	Control	15	0.233572	1.11105	0.319361	0.472978
V$NFKAPPAB_01	Control	71	0.111457	1.10669	0.326572	0.474107
V$DR1_Q3	Control	270	0.0571455	1.07834	0.352113	0.513805
V$NFKAPPAB65_01	Control	52	0.124149	1.05235	0.375746	0.551001
V$AP1_C	Control	260	0.0561201	1.04925	0.380952	0.55053
V$LFA1_Q6	Control	52	0.123416	1.04677	0.390041	0.548848
V$TGIF_01	Control	49	0.124367	1.04136	0.372913	0.55234
V$CETS1P54_01	Control	66	0.109477	1.04101	0.385542	0.547317
V$PPARG_03	Control	29	0.164079	1.03942	0.394	0.544703
V$HNF1_Q6_01	Control	71	0.105567	1.03188	0.394683	0.551347
V$SP1_Q4_01	Control	102	0.0887557	1.02986	0.390946	0.549464
V$HNF4_01	Control	133	0.0758043	1.01844	0.384298	0.56241
V$NRF2_Q4	Control	228	0.0581639	1.01226	0.429423	0.567085
V$PADS_C	Control	30	0.157224	1.01182	0.41129	0.562398
V$SP1_Q6_01	Control	137	0.0741649	1.0041	0.434442	0.569687
V$DELTAEF1_01	Control	146	0.070466	0.994752	0.443299	0.579486
V$HLF_01	Control	16	0.206804	0.984805	0.469349	0.590654
V$HNF4_Q6_01	Control	23	0.171001	0.984718	0.449367	0.58542
V$COUP_01	Control	23	0.171001	0.981915	0.478439	0.5848
V$DMRT7_01	Control	15	0.205423	0.976546	0.449102	0.588361
V$MZF1_02	Control	209	0.0568303	0.974451	0.455823	0.586567
V$XFD2_01	Control	52	0.109662	0.966169	0.470238	0.594973
V$MEF2_03	Control	77	0.0934055	0.959294	0.497143	0.601049
V$SP1_Q2_01	Control	122	0.073481	0.953066	0.497951	0.605566
V$RORA1_01	Control	22	0.167877	0.951359	0.492395	0.603113
V$IK_Q5	Control	45	0.120577	0.948927	0.495202	0.601725
V$GCM_Q2	Control	20	0.177171	0.945034	0.493069	0.602927
V$E2F_02	Control	16	0.195089	0.93373	0.554393	0.616173
V$FREAC2_01	Control	123	0.0718271	0.923664	0.550725	0.627368
V$SOX9_B1	Control	95	0.0805705	0.91667	0.548	0.634087
V$AHRHIF_Q6	Control	68	0.0958692	0.915547	0.550388	0.630761
V$NKX25_Q5	Control	39	0.126278	0.915149	0.541247	0.626232
V$SOX5_01	Control	271	0.048758	0.913781	0.55684	0.623399
V$RBPJK_Q4	Control	41	0.11807	0.913209	0.554167	0.619325
V$TBX5_02	Control	103	0.0768072	0.893709	0.593939	0.645193
V$PPAR_DR1_Q2	Control	57	0.101216	0.892589	0.562384	0.641952
V$GATA3_02	Control	216	0.0505441	0.86597	0.615702	0.678506
V$FOXO4_01	Control	15	0.185383	0.854908	0.643892	0.690461
V$EVI1_01	Control	26	0.135367	0.828377	0.673152	0.726357
V$CBF_02	Control	63	0.0885049	0.823241	0.685114	0.72888
V$TAXCREB_01	Control	161	0.0539472	0.801767	0.715116	0.756031
V$STAF_01	Control	19	0.152065	0.798715	0.698292	0.754834
V$COUP_DR1_Q6	Control	101	0.0643743	0.764466	0.745455	0.799509
V$TBX5_01	Control	49	0.088778	0.747893	0.803883	0.816903
V$FREAC3_01	Control	121	0.0571875	0.736861	0.789583	0.825923
V$HIF1_Q5	Control	32	0.107093	0.729088	0.816206	0.83018
V$SRF_Q5_02	Control	19	0.0976447	0.512792	0.988072	1
V$HNF1_Q6	Control	24	0.0865309	0.503288	0.975207	0.996255
V$NANOG_01	Control	22	0.0888621	0.481831	0.988142	0.993568
V$CDP_02	Forskolin	396	-0.144978	-3.34643	0	0
V$CLOX_01	Forskolin	358	-0.134909	-2.92999	0	0.00111738
V$E2F_Q2	Forskolin	265	-0.143975	-2.71751	0	0.00314147
V$PEA3_Q6	Forskolin	349	-0.123113	-2.63919	0	0.00383742
V$TEL2_Q6	Forskolin	422	-0.110584	-2.62462	0	0.00356377
V$CEBP_C	Forskolin	422	-0.106917	-2.55201	0	0.00477894
V$OCT1_06	Forskolin	404	-0.105732	-2.48301	0	0.00604409
V$PU1_Q6	Forskolin	468	-0.0981266	-2.47868	0	0.00528858
V$PAX3_01	Forskolin	358	-0.108215	-2.40442	0	0.00913658
V$FOXO1_02	Forskolin	315	-0.114587	-2.353	0.00198413	0.0126408
V$CETS1P54_02	Forskolin	410	-0.100967	-2.33547	0	0.0130183
V$GATA4_Q3	Forskolin	464	-0.0959124	-2.3259	0	0.0131447
V$CEBPB_02	Forskolin	271	-0.121885	-2.32061	0	0.0125172
V$HMGIY_Q3	Forskolin	439	-0.0939441	-2.22897	0.00414938	0.0203944
V$AR_Q2	Forskolin	162	-0.148582	-2.19729	0	0.0220101
V$ETS_Q4	Forskolin	433	-0.0926774	-2.19275	0.00594059	0.0209384
V$GATA_C	Forskolin	489	-0.0863615	-2.18265	0	0.0205031
V$CEBPA_01	Forskolin	340	-0.103865	-2.17419	0	0.0208886
V$CBF_01	Forskolin	192	-0.135178	-2.17025	0.00205339	0.0201736
V$E47_02	Forskolin	154	-0.145183	-2.15649	0	0.0212615
V$FAC1_01	Forskolin	457	-0.0879747	-2.14733	0	0.0209366
V$STAT5A_02	Forskolin	375	-0.0957851	-2.14445	0.00203666	0.0204678
V$USF_C	Forskolin	250	-0.117468	-2.14134	0.00374532	0.0200905
V$AR_02	Forskolin	195	-0.131529	-2.12449	0	0.0207756
V$ELK1_01	Forskolin	327	-0.100489	-2.10898	0.00380228	0.0220832
V$AREB6_02	Forskolin	160	-0.142032	-2.08759	0.00203252	0.024421
V$EBOX_Q6_01	Forskolin	248	-0.114102	-2.08679	0.00392927	0.0236903
V$E2F1_Q3_01	Forskolin	31	-0.313822	-2.07897	0.00199203	0.023808
V$MEIS1AHOXA9_01	Forskolin	191	-0.129577	-2.07617	0	0.0232791
V$TITF1_Q3	Forskolin	496	-0.0803888	-2.06843	0.00396825	0.0238152
V$MYOD_01	Forskolin	27	-0.326035	-2.05479	0.00638298	0.0253403
V$FOXM1_01	Forskolin	363	-0.094174	-2.05306	0.00197628	0.024774
V$GABP_B	Forskolin	266	-0.107532	-2.05259	0.00373832	0.0240592
V$LYF1_01	Forskolin	363	-0.094174	-2.04399	0.0043384	0.0244386
V$HNF3ALPHA_Q6	Forskolin	409	-0.0878514	-2.04286	0.00192678	0.0239966
V$STAT_01	Forskolin	176	-0.133875	-2.04022	0.00207039	0.0236774
V$PLZF_02	Forskolin	289	-0.104319	-2.03266	0.00403226	0.0240202
V$VMAF_01	Forskolin	457	-0.0813593	-2.03224	0.00209205	0.0234856
V$CDPCR1_01	Forskolin	178	-0.129207	-2.01511	0.00596422	0.025296
V$SF1_Q6_01	Forskolin	249	-0.108022	-2.01305	0.00203252	0.0248172
V$S8_01	Forskolin	107	-0.160733	-1.98015	0.00580271	0.0296215
V$TFIII_Q6	Forskolin	129	-0.147606	-1.97037	0.00408998	0.0307047
V$ETF_Q6	Forskolin	252	-0.107121	-1.9657	0.00580271	0.0309894
V$USF_Q6_01	Forskolin	132	-0.144052	-1.96394	0.00400802	0.0305926
V$ATF4_Q2	Forskolin	421	-0.0821386	-1.94369	0.00992064	0.0335105
V$NFY_01	Forskolin	32	-0.290211	-1.93096	0.0124224	0.0356387
V$MYOD_Q6_01	Forskolin	395	-0.0844089	-1.91646	0.00618557	0.0379065
V$E2F_03	Forskolin	27	-0.31021	-1.91494	0.012474	0.0376272
V$NKX32_01	Forskolin	293	-0.0976229	-1.91334	0.00826446	0.0371315
V$IRF1_01	Forskolin	23	-0.331232	-1.89665	0.0138067	0.039769
V$BCL6_02	Forskolin	234	-0.106759	-1.88615	0.0182556	0.0415802
V$SMAD_Q6_01	Forskolin	381	-0.0855765	-1.88422	0.0113636	0.0414296
V$PAX3_B	Forskolin	495	-0.0725121	-1.8796	0.0104384	0.0417318
V$GATA1_02	Forskolin	367	-0.0870596	-1.87849	0.00788955	0.0412323
V$MYOGNF1_01	Forskolin	446	-0.0777855	-1.87321	0.0188285	0.0416916
V$HNF3_Q6_01	Forskolin	429	-0.07641	-1.85104	0.00813008	0.0460702
V$NFAT_Q4_01	Forskolin	471	-0.0749092	-1.84899	0.0077821	0.0458428
V$AREB6_03	Forskolin	189	-0.11333	-1.84734	0.011583	0.0454916
V$HEB_Q6	Forskolin	65	-0.193017	-1.83119	0.00809717	0.0491157
V$ETS_Q6	Forskolin	396	-0.079089	-1.82481	0.0118577	0.0503804
V$IPF1_Q4_01	Forskolin	347	-0.0856882	-1.81372	0.0186335	0.0525675
V$VDR_Q3	Forskolin	400	-0.0787786	-1.81178	0.0102249	0.052294
V$GATA1_04	Forskolin	290	-0.0925437	-1.79755	0.016	0.0551941
V$POU3F2_02	Forskolin	470	-0.0741594	-1.79343	0.012024	0.0555901
V$E2F1DP1RB_01	Forskolin	18	-0.348289	-1.78665	0.0193424	0.056851
V$LEF1TCF1_Q4	Forskolin	396	-0.0791087	-1.77055	0.0143149	0.0609459
V$HNF3_Q6	Forskolin	322	-0.0866586	-1.76074	0.00992064	0.0632268
V$FREAC4_01	Forskolin	253	-0.09566	-1.75257	0.0286807	0.0649995
V$IRF_Q6_01	Forskolin	52	-0.203914	-1.73511	0.0232068	0.0701169
V$TFE_Q6	Forskolin	138	-0.123929	-1.73424	0.0234834	0.0694309
V$MYCMAX_B	Forskolin	169	-0.115212	-1.72738	0.02079	0.0708536
V$FOXO3_01	Forskolin	307	-0.0848339	-1.71168	0.0251451	0.0755794
V$CART1_01	Forskolin	419	-0.0746056	-1.70989	0.0301205	0.0751962
V$NFAT_Q6	Forskolin	436	-0.0712125	-1.70275	0.0209524	0.0772286
V$TEF1_Q6	Forskolin	110	-0.139095	-1.69352	0.0228216	0.0800409
V$OCT1_01	Forskolin	107	-0.138863	-1.69335	0.0193798	0.0791197
V$DBP_Q6	Forskolin	460	-0.0688951	-1.68475	0.031746	0.0813295
V$OG2_01	Forskolin	118	-0.134421	-1.68296	0.0254902	0.0812202
V$SMAD_Q6	Forskolin	407	-0.0716747	-1.68154	0.022449	0.0807091
V$AR_03	Forskolin	165	-0.11305	-1.67268	0.0295276	0.0834468
V$USF_02	Forskolin	92	-0.146479	-1.65568	0.0386847	0.0901503
V$MINI19_B	Forskolin	174	-0.107696	-1.64366	0.0209205	0.0944023
V$OCT1_Q6	Forskolin	132	-0.121315	-1.64108	0.0433839	0.094539
V$P53_02	Forskolin	64	-0.17684	-1.634	0.039916	0.0971883
V$XPF1_Q6	Forskolin	178	-0.105575	-1.63368	0.0482897	0.0962276
V$E2F1_Q4_01	Forskolin	30	-0.247382	-1.6308	0.0412148	0.0963455
V$AP2ALPHA_01	Forskolin	410	-0.0717572	-1.62723	0.0255319	0.0967724
V$ARNT_02	Forskolin	233	-0.093424	-1.61923	0.0458891	0.0994113
V$E2F_Q3	Forskolin	30	-0.247382	-1.61431	0.038	0.100829
V$FOXO1_01	Forskolin	288	-0.0807206	-1.5997	0.0388548	0.106919
V$E2F_Q3_01	Forskolin	26	-0.25881	-1.5959	0.0379242	0.107827
V$GFI1_Q6	Forskolin	146	-0.112452	-1.59432	0.0498008	0.107475
V$LMO2COM_02	Forskolin	22	-0.288415	-1.59089	0.0503018	0.108103
V$NF1_Q6_01	Forskolin	491	-0.0635633	-1.58876	0.0395257	0.108176
V$E2F_Q4	Forskolin	48	-0.19753	-1.58651	0.0404624	0.108135
V$ETS1_B	Forskolin	172	-0.104938	-1.58292	0.0506073	0.10884
V$PBX1_03	Forskolin	101	-0.135856	-1.57786	0.054	0.110231
V$SREBP1_02	Forskolin	424	-0.0671399	-1.57737	0.043222	0.109295
V$E2F1_Q6_01	Forskolin	35	-0.226184	-1.56511	0.058	0.114547
V$CEBPB_01	Forskolin	261	-0.0821631	-1.55228	0.0645161	0.120127
V$STAT5A_01	Forskolin	27	-0.24755	-1.53793	0.056926	0.126873
V$GATA6_01	Forskolin	296	-0.0755955	-1.50584	0.068	0.144849
V$OCT1_04	Forskolin	82	-0.141292	-1.50307	0.0676533	0.145212
V$SMAD3_Q6	Forskolin	344	-0.0694873	-1.49265	0.0645161	0.150743
V$E2F1_Q3	Forskolin	34	-0.214375	-1.48495	0.0769231	0.154602
V$E2F_Q6	Forskolin	24	-0.251049	-1.48216	0.0725806	0.155259
V$CEBP_Q2	Forskolin	292	-0.0744129	-1.48209	0.0622568	0.153853
V$MAF_Q6_01	Forskolin	109	-0.123062	-1.48201	0.0661323	0.152473
V$AP3_Q6	Forskolin	175	-0.0973798	-1.48015	0.0752033	0.152241
V$BRN2_01	Forskolin	276	-0.0782789	-1.47932	0.0725806	0.151243
V$E2F1_Q6	Forskolin	24	-0.251049	-1.47603	0.0786106	0.151998
V$E12_Q6	Forskolin	18	-0.287786	-1.46389	0.0758483	0.158598
V$PBX_Q3	Forskolin	61	-0.157389	-1.45141	0.0898662	0.16597
V$CP2_02	Forskolin	226	-0.0858209	-1.44839	0.103314	0.16672
V$FOXO4_02	Forskolin	167	-0.0945014	-1.42316	0.088	0.184109
V$IRF7_01	Forskolin	63	-0.15526	-1.41381	0.107943	0.189564
V$AP2_Q3	Forskolin	131	-0.104882	-1.4027	0.115619	0.197032
V$OCT_Q6	Forskolin	147	-0.0984712	-1.40221	0.115312	0.195729
V$SREBP1_Q5	Forskolin	272	-0.0729665	-1.38382	0.111336	0.209128
V$IPF1_Q4	Forskolin	325	-0.0677198	-1.38092	0.112735	0.210089
V$FOXO3A_Q1	Forskolin	185	-0.0874556	-1.3775	0.102	0.211181
V$NFY_Q6	Forskolin	70	-0.141434	-1.37707	0.122772	0.209828
V$OCT4_01	Forskolin	43	-0.174225	-1.34162	0.132265	0.239931
V$WHN_B	Forskolin	15	-0.292804	-1.33488	0.147303	0.24469
V$NFY_Q6_01	Forskolin	59	-0.14766	-1.32911	0.142857	0.248242
V$NRSE_B	Forskolin	27	-0.215519	-1.32625	0.141153	0.248983
V$USF_01	Forskolin	83	-0.123197	-1.32489	0.150495	0.248278
V$GATA3_01	Forskolin	142	-0.0951349	-1.32028	0.157599	0.250894
V$AHRARNT_02	Forskolin	34	-0.186301	-1.3192	0.141612	0.249928
V$HSF1_Q6	Forskolin	16	-0.273067	-1.31658	0.160612	0.250695
V$POU1F1_Q6	Forskolin	223	-0.0748687	-1.29516	0.164683	0.269342
V$PAX6_Q2	Forskolin	22	-0.231158	-1.29474	0.158004	0.267846
V$HSF2_01	Forskolin	102	-0.108177	-1.29391	0.150198	0.266725
V$HFH3_01	Forskolin	232	-0.0746843	-1.29256	0.160714	0.266047
V$MZF1_01	Forskolin	309	-0.063017	-1.29134	0.177778	0.265349
V$E2F_Q4_01	Forskolin	31	-0.194595	-1.28916	0.15444	0.265582
V$AML1_01	Forskolin	152	-0.0869545	-1.27223	0.167728	0.281368
V$KAISO_01	Forskolin	35	-0.183309	-1.26941	0.183794	0.282312
V$LEF1_Q2_01	Forskolin	232	-0.0708588	-1.26118	0.192843	0.28879
V$EGR2_01	Forskolin	55	-0.141662	-1.25953	0.188571	0.288434
V$TATA_01	Forskolin	408	-0.0548992	-1.2569	0.178571	0.289242
V$HOXA7_01	Forskolin	34	-0.18087	-1.25617	0.190476	0.288001
V$SREBP1_Q6	Forskolin	157	-0.0857165	-1.24991	0.202627	0.292632
V$HFH1_01	Forskolin	135	-0.0916806	-1.23996	0.212121	0.302085
V$OCT1_05	Forskolin	70	-0.126428	-1.23221	0.208171	0.308506
V$HSF1_01	Forskolin	160	-0.0837713	-1.23021	0.210526	0.308671
V$FREAC7_01	Forskolin	370	-0.0564039	-1.22513	0.212551	0.312171
V$XFD1_01	Forskolin	210	-0.0715002	-1.22455	0.210019	0.310754
V$E47_01	Forskolin	72	-0.121375	-1.21125	0.234733	0.324097
V$ALPHACP1_01	Forskolin	85	-0.11131	-1.2035	0.236402	0.33109
V$TCF4_Q5	Forskolin	76	-0.115627	-1.19983	0.231068	0.333267
V$DMRT4_01	Forskolin	45	-0.150583	-1.1946	0.222642	0.337054
V$LMO2COM_01	Forskolin	80	-0.114167	-1.19288	0.232465	0.336986
V$NKX62_Q2	Forskolin	166	-0.0788999	-1.18518	0.240938	0.343634
V$HFH8_01	Forskolin	244	-0.0646459	-1.18187	0.243243	0.34538
V$AP1_01	Forskolin	249	-0.066682	-1.1793	0.270661	0.346508
V$COREBINDINGFACTOR_Q6	Forskolin	66	-0.120632	-1.17807	0.24	0.345771
V$MAX_01	Forskolin	17	-0.233941	-1.17407	0.255725	0.348694
V$MAZ_Q6	Forskolin	69	-0.120372	-1.16777	0.249012	0.354249
V$NFE2_01	Forskolin	229	-0.066197	-1.15361	0.271984	0.369827
V$SREBP_Q6	Forskolin	80	-0.109703	-1.1406	0.270916	0.383664
V$OCT1_07	Forskolin	59	-0.126413	-1.13374	0.284501	0.389958
V$OCT1_B	Forskolin	50	-0.134434	-1.13226	0.282869	0.389435
V$HNF1_C	Forskolin	48	-0.137965	-1.13142	0.285992	0.388172
V$MYCMAX_01	Forskolin	17	-0.233941	-1.12768	0.293307	0.390875
V$OSF2_Q6	Forskolin	87	-0.102223	-1.11909	0.311871	0.399072
V$CMYC_01	Forskolin	69	-0.116171	-1.11774	0.31528	0.39846
V$OCT1_Q5_01	Forskolin	69	-0.111786	-1.09772	0.350515	0.423002
V$NGFIC_01	Forskolin	25	-0.181429	-1.0901	0.318982	0.431296
V$DR4_Q2	Forskolin	42	-0.140503	-1.08887	0.321154	0.43056
V$ELK1_03	Forskolin	53	-0.12534	-1.08797	0.317739	0.429294
V$E2F1_Q4	Forskolin	33	-0.15847	-1.08735	0.334711	0.427674
V$GATA_Q6	Forskolin	212	-0.064449	-1.08118	0.352475	0.433431
V$GFI1B_01	Forskolin	171	-0.0701691	-1.06135	0.35729	0.458563
V$DEC_Q1	Forskolin	70	-0.106085	-1.0539	0.396794	0.466825
V$HP1SITEFACTOR_Q6	Forskolin	21	-0.197613	-1.05292	0.356343	0.465377
V$P53_01	Forskolin	77	-0.101017	-1.03549	0.390196	0.487916
V$AML_Q6	Forskolin	133	-0.0776158	-1.03148	0.407332	0.491478
V$OCT_C	Forskolin	17	-0.209985	-1.02862	0.418891	0.4932
V$GATA2_02	Forskolin	175	-0.0661845	-1.02644	0.421687	0.493575
V$PAX5_01	Forskolin	49	-0.123424	-1.01662	0.413386	0.505611
V$FOXJ2_01	Forskolin	128	-0.0749738	-1.00797	0.445585	0.51605
V$CACBINDINGPROTEIN_Q6	Forskolin	61	-0.105802	-0.998208	0.420152	0.527204
V$TEF_Q6	Forskolin	25	-0.165027	-0.988406	0.434109	0.538997
V$DMRT5_01	Forskolin	20	-0.182896	-0.981701	0.482828	0.545869
V$USF_Q6	Forskolin	58	-0.109201	-0.973309	0.469667	0.555828
V$NFY_C	Forskolin	32	-0.14488	-0.954994	0.480808	0.581208
V$ELK1_04	Forskolin	33	-0.140961	-0.948082	0.487903	0.588927
V$IRF1_Q6	Forskolin	48	-0.11325	-0.947079	0.512766	0.587336
V$OTX_Q1	Forskolin	118	-0.0745939	-0.944963	0.528066	0.587514
V$NMYC_01	Forskolin	17	-0.184107	-0.940562	0.493042	0.591112
V$FOXD3_01	Forskolin	182	-0.0591123	-0.934729	0.537736	0.597339
V$CEBPDELTA_Q6	Forskolin	26	-0.150022	-0.933225	0.509652	0.596371
V$MYCMAX_02	Forskolin	69	-0.0945751	-0.920965	0.558994	0.6127
V$CMYC_02	Forskolin	27	-0.147229	-0.908542	0.545988	0.628949
V$PITX2_Q2	Forskolin	33	-0.131001	-0.908327	0.551724	0.626029
V$AMEF2_Q6	Forskolin	66	-0.0945931	-0.891057	0.590818	0.64998
V$E2F4DP1_01	Forskolin	60	-0.0953668	-0.885329	0.579962	0.655676
V$COUPTF_Q6	Forskolin	35	-0.12519	-0.877798	0.596869	0.663924
V$MYC_Q2	Forskolin	19	-0.16577	-0.860712	0.646341	0.687657
V$E2F1DP1_01	Forskolin	97	-0.0744498	-0.852254	0.605416	0.697507
V$EGR3_01	Forskolin	33	-0.125042	-0.851445	0.661355	0.695378
V$DMRT1_01	Forskolin	20	-0.156173	-0.844588	0.650099	0.702302
V$EGR1_01	Forskolin	48	-0.104271	-0.84072	0.651394	0.705291
V$E2F1DP2_01	Forskolin	60	-0.091569	-0.840129	0.65121	0.702744
V$CRX_Q4	Forskolin	146	-0.0602399	-0.830534	0.645418	0.71409
V$PBX1_01	Forskolin	28	-0.129723	-0.827829	0.675248	0.714913
V$AHR_01	Forskolin	18	-0.159259	-0.821638	0.681641	0.720466
V$ER_Q6	Forskolin	168	-0.0542383	-0.80395	0.717573	0.743158
V$SP1_01	Forskolin	118	-0.0624423	-0.789051	0.756335	0.762469
V$NFKB_C	Forskolin	67	-0.0825212	-0.786728	0.756436	0.762362
V$HNF3B_01	Forskolin	116	-0.062606	-0.76862	0.755814	0.784631
V$LRH1_Q5	Forskolin	23	-0.133777	-0.764274	0.764706	0.787144
V$USF2_Q6	Forskolin	22	-0.13226	-0.724408	0.788307	0.837992
V$MRF2_01	Forskolin	41	-0.0931194	-0.705214	0.856311	0.858745
V$GFI1_01	Forskolin	73	-0.065415	-0.662099	0.885081	0.902984
V$BARBIE_01	Forskolin	24	-0.109807	-0.650618	0.890985	0.910363
V$MEIS1BHOXA9_02	Forskolin	21	-0.104638	-0.584096	0.957143	0.959991
V$FOX_Q2	Forskolin	81	-0.0506727	-0.538937	0.980276	0.978055
